# Supplementary material for: Crystal structure of 3-[4-(pyrimidin-2-yl)piperazin-1-ium-1-yl]butano­ate
Source: Acta Crystallogr Sect E Struct Rep Online. 2014 Aug 30;70(Pt 9):o1063–4. doi: 10.1107/S1600536814018972 (PMC4186175; doi:10.1107/S1600536814018972)
Supplement: Supplementary file 1 [file e-70-o1063-sup1.cif]

##############################################################################
#                                                                            #
# This CIF contains the data in a paper accepted for publication in          #
# Acta Crystallographica Section E. It conforms to the requirements of       #
# Notes for Authors for Acta Crystallographica Section E, and has been       #
# peer reviewed under the auspices of the IUCr Commission on Journals.       #
#                                                                            #
# Full details of the Crystallographic Information File format               #
# are given in the paper "The Crystallographic Information File (CIF):       #
# a New Standard Archive File for Crystallography" by S. R. Hall, F. H.      #
# Allen and I. D. Brown [Acta Cryst. (1991), A47, 655-685].                  #
#                                                                            #
# The current version of the core CIF dictionary is obtainable from          #
# ftp://ftp.iucr.org/pub/cif_core.dic.                                       #
#                                                                            #
# Software is freely available for graphical display of the structure(s)     #
# in this CIF. For information consult the CIF software page                 #
# http://www.iucr.org/resources/cif/software.                                #
#                                                                            #
# This file may be used for bona fide research purposes within the           #
# scientific community so long as proper attribution is given to the journal # 
# article from which it was obtained.                                        #
#                                                                            #
##############################################################################
data_I
_audit_creation_method
;
Olex2 1.2
(compiled Apr 23 2013 17:54:37, GUI svn.r4466)
;
_journal_date_recd_electronic     2014-08-15
_journal_date_accepted     2014-08-21
_journal_name_full     'Acta Crystallographica, Section E'
_journal_year     2014
_journal_volume     70
_journal_issue      9
_journal_page_first     o1063
_journal_page_last     o1064
_journal_paper_category     HO
_journal_paper_doi     10.1107/S1600536814018972
_journal_coeditor_code     BT6993
_publ_contact_author_name     'Jasinski, Jerry P.'
_publ_contact_author_address
;
Department of Chemistry
Keene State College
229 Main Street
Keene, New Hampshire 03435, USA
;
_publ_contact_author_email     jjasinski@keene.edu
_publ_contact_author_fax     ?
_publ_contact_author_phone     '603 358-2563'
_publ_section_title
;
Crystal structure of 3-[4-(pyrimidin-2-yl)piperazin-1-ium-1-yl]butanoate
;
loop_
    _publ_author_name
    _publ_author_address
    'Yamuna, Thammarse S.'
;
Department of Studies in Chemistry
University of Mysore
Manasagangotri, Mysore 570 006, India
;
    'Jasinski, Jerry P.'
;
Department of Chemistry
Keene State College
229 Main Street
Keene, NH 03435-2001, USA
;
    'Kaur, Manpreet'
;
Department of Studies in Chemistry
University of Mysore
Manasagangotri, Mysore 570 006, India
;
    'Anderson, Brian J.'
;
Department of Chemistry
Keene State College
229 Main Street
Keene, NH 03435-2001, USA
;
    'Yathirajan, H.S.'
;
Department of Studies in Chemistry
University of Mysore
Manasagangotri, Mysore 570 006, India
;
_chemical_name_systematic
;
3-[4-(Pyrimidin-2-yl)piperazin-1-ium-1-yl]butanoate
;
_chemical_formula_moiety     'C12 H18 N4 O2'
_chemical_formula_sum     'C12 H18 N4 O2'
_chemical_formula_iupac     'C12 H18 N4 O2'
_chemical_formula_weight     250.30
_chemical_melting_point     ?
_shelx_space_group_comment
;
The symmetry employed for this shelxl refinement is uniquely defined
by the following loop, which should always be used as a source of
symmetry information in preference to the above space-group names.
They are only intended as comments.
;
_space_group_crystal_system     monoclinic
_space_group_name_H-M_alt     'P 21/c'
_space_group_name_Hall     '-P 2ybc'
loop_
    _space_group_symop_operation_xyz
    'x, y, z'
    '-x, y+1/2, -z+1/2'
    '-x, -y, -z'
    'x, -y-1/2, z-1/2'
_cell_length_a     13.5157(6)
_cell_length_b     7.8454(3)
_cell_length_c     12.2147(5)
_cell_angle_alpha     90
_cell_angle_beta     106.884(5)
_cell_angle_gamma     90
_cell_volume     1239.36(9)
_cell_formula_units_Z     4
_cell_measurement_reflns_used     5404
_cell_measurement_theta_min     3.7590
_cell_measurement_theta_max     71.3960
_cell_measurement_temperature     173(2)
_exptl_crystal_description     irregular
_exptl_crystal_colour     colourless
_exptl_crystal_size_max     0.32
_exptl_crystal_size_mid     0.22
_exptl_crystal_size_min     0.06
_exptl_crystal_density_diffrn     1.341
_exptl_crystal_density_meas     ?
_exptl_crystal_density_method     ?
_exptl_crystal_F_000     536
_exptl_absorpt_coefficient_mu     0.772
_exptl_absorpt_correction_type     multi-scan
_exptl_absorpt_process_details
;
(CrysAlis PRO and CrysAlis RED; Agilent, 2012)
;
_shelx_estimated_absorpt_T_min     ?
_shelx_estimated_absorpt_T_max     ?
_exptl_absorpt_correction_T_min     0.85391
_exptl_absorpt_correction_T_max     1.00000
_exptl_special_details     ?
_diffrn_ambient_temperature     173(2)
_diffrn_radiation_type     CuK\a
_diffrn_radiation_wavelength     1.54184
_diffrn_measurement_device_type     'Agilent Eos Gemini'
_diffrn_measurement_method     '\w scans'
_diffrn_detector_area_resol_mean     16.0416
_diffrn_reflns_number     3995
_diffrn_reflns_av_R_equivalents     ?
_diffrn_reflns_theta_min     3.417
_diffrn_reflns_theta_max     71.159
_diffrn_reflns_theta_full     67.500
_diffrn_measured_fraction_theta_max     0.995
_diffrn_measured_fraction_theta_full     1.000
_diffrn_reflns_limit_h_min     -16
_diffrn_reflns_limit_h_max     16
_diffrn_reflns_limit_k_min     -9
_diffrn_reflns_limit_k_max     9
_diffrn_reflns_limit_l_min     -13
_diffrn_reflns_limit_l_max     14
_refine_special_details
;
 Refined as a 2-component twin.
;
_reflns_number_total     3995
_reflns_number_gt     3668
_reflns_threshold_expression     I>2\s(I)
_refine_ls_structure_factor_coef     Fsqd
_refine_ls_matrix_type     full
_refine_ls_R_factor_all     0.0570
_refine_ls_R_factor_gt     0.0534
_refine_ls_wR_factor_gt     0.1456
_refine_ls_wR_factor_ref     0.1487
_refine_ls_goodness_of_fit_ref     1.064
_refine_ls_restrained_S_all     1.064
_refine_ls_number_reflns     3995
_refine_ls_number_parameters     169
_refine_ls_number_restraints     0
_refine_ls_hydrogen_treatment     mixed
_refine_ls_weighting_scheme     calc
_refine_ls_weighting_details
              'w=1/[\s^2^(Fo^2^)+(0.0768P)^2^+0.6386P] where P=(Fo^2^+2Fc^2^)/3'
_atom_sites_solution_hydrogens     mixed
_atom_sites_solution_primary     direct
_atom_sites_solution_secondary     ?
_refine_ls_shift/su_max     0.000
_refine_ls_shift/su_mean     0.000
_refine_diff_density_max     0.361
_refine_diff_density_min     -0.269
_refine_ls_extinction_method     none
_refine_ls_extinction_coef     .
loop_
    _atom_type_symbol
    _atom_type_description
    _atom_type_scat_dispersion_real
    _atom_type_scat_dispersion_imag
    _atom_type_scat_source
    'C' 'C' 0.0181 0.0091
                         'International Tables Vol C Tables 4.2.6.8 and 6.1.1.4'
    'H' 'H' 0.0000 0.0000
                         'International Tables Vol C Tables 4.2.6.8 and 6.1.1.4'
    'N' 'N' 0.0311 0.0180
                         'International Tables Vol C Tables 4.2.6.8 and 6.1.1.4'
    'O' 'O' 0.0492 0.0322
                         'International Tables Vol C Tables 4.2.6.8 and 6.1.1.4'
_computing_data_collection     'CrysAlis PRO (Agilent, 2012)'
_computing_cell_refinement     'CrysAlis PRO (Agilent, 2012)'
_computing_data_reduction     'CrysAlis RED (Agilent, 2012)'
_computing_structure_solution     'SUPERFLIP (Palatinus & Chapuis, 2007)'
_computing_structure_refinement     'SHELXL2012 (Sheldrick, 2008)'
_computing_molecular_graphics     'OLEX2 (Dolomanov <i>et al.</i>, 2009)'
_computing_publication_material     'OLEX2 (Dolomanov <i>et al.</i>, 2009)'
loop_
    _atom_site_type_symbol
    _atom_site_label
    _atom_site_fract_x
    _atom_site_fract_y
    _atom_site_fract_z
    _atom_site_U_iso_or_equiv
    _atom_site_adp_type
    _atom_site_calc_flag
    _atom_site_occupancy
    _atom_site_disorder_assembly
    _atom_site_disorder_group
    O O1 -0.15848(13) 0.4680(3) 0.29107(16) 0.0449(5) Uani d 1 . .
    O O2 -0.05978(12) 0.4109(2) 0.17822(15) 0.0339(4) Uani d 1 . .
    N N1 0.16438(12) 0.1694(2) 0.44116(14) 0.0217(4) Uani d 1 . .
    H H1 0.1313 0.0618 0.4040 0.026 Uiso calc 1 . .
    N N2 0.32869(12) 0.0043(3) 0.60849(16) 0.0287(4) Uani d 1 . .
    N N3 0.40034(14) 0.0836(3) 0.79721(17) 0.0324(5) Uani d 1 . .
    N N4 0.50457(13) 0.0549(3) 0.66957(17) 0.0336(5) Uani d 1 . .
    C C1 -0.08258(15) 0.4025(3) 0.2726(2) 0.0277(5) Uani d 1 . .
    C C2 -0.00940(16) 0.2979(3) 0.3691(2) 0.0308(5) Uani d 1 . .
    H H2A -0.0174 0.3357 0.4434 0.037 Uiso calc 1 . .
    H H2B -0.0296 0.1763 0.3588 0.037 Uiso calc 1 . .
    C C3 0.10322(15) 0.3150(3) 0.3722(2) 0.0260(5) Uani d 1 . .
    H H3 0.098(2) 0.289(4) 0.289(3) 0.041(8) Uiso d 1 . .
    C C4 0.16425(15) 0.1604(3) 0.56333(18) 0.0261(5) Uani d 1 . .
    H H4A 0.0922 0.1532 0.5671 0.031 Uiso calc 1 . .
    H H4B 0.1959 0.2650 0.6040 0.031 Uiso calc 1 . .
    C C5 0.22479(15) 0.0048(3) 0.6211(2) 0.0290(5) Uani d 1 . .
    H H5A 0.2291 0.0053 0.7034 0.035 Uiso calc 1 . .
    H H5B 0.1880 -0.1001 0.5866 0.035 Uiso calc 1 . .
    C C6 0.32772(15) 0.0092(3) 0.48941(19) 0.0276(5) Uani d 1 . .
    H H6A 0.2918 -0.0928 0.4491 0.033 Uiso calc 1 . .
    H H6B 0.3995 0.0084 0.4845 0.033 Uiso calc 1 . .
    C C7 0.27285(14) 0.1685(3) 0.43312(18) 0.0243(4) Uani d 1 . .
    H H7A 0.3102 0.2707 0.4716 0.029 Uiso calc 1 . .
    H H7B 0.2719 0.1716 0.3518 0.029 Uiso calc 1 . .
    C C8 0.41389(15) 0.0508(3) 0.69526(18) 0.0248(4) Uani d 1 . .
    C C9 0.48642(19) 0.1182(3) 0.8810(2) 0.0359(5) Uani d 1 . .
    H H9 0.4802 0.1456 0.9545 0.043 Uiso calc 1 . .
    C C10 0.58388(18) 0.1162(3) 0.8665(2) 0.0372(6) Uani d 1 . .
    H H10 0.6444 0.1349 0.9284 0.045 Uiso calc 1 . .
    C C11 0.58837(17) 0.0857(3) 0.7574(2) 0.0376(6) Uani d 1 . .
    H H11 0.6540 0.0864 0.7436 0.045 Uiso calc 1 . .
    C C12 0.14735(18) 0.4895(3) 0.4145(2) 0.0329(5) Uani d 1 . .
    H H12A 0.1545 0.4997 0.4964 0.049 Uiso calc 1 . .
    H H12B 0.1007 0.5784 0.3725 0.049 Uiso calc 1 . .
    H H12C 0.2153 0.5026 0.4019 0.049 Uiso calc 1 . .
loop_
    _atom_site_aniso_label
    _atom_site_aniso_U_11
    _atom_site_aniso_U_22
    _atom_site_aniso_U_33
    _atom_site_aniso_U_12
    _atom_site_aniso_U_13
    _atom_site_aniso_U_23
    O1 0.0322(9) 0.0605(12) 0.0415(11) 0.0190(8) 0.0099(8) 0.0110(9)
    O2 0.0282(8) 0.0318(8) 0.0409(10) 0.0066(6) 0.0087(7) 0.0019(7)
    N1 0.0143(7) 0.0280(9) 0.0214(9) 0.0003(6) 0.0028(6) 0.0038(7)
    N2 0.0138(8) 0.0488(11) 0.0234(9) 0.0065(7) 0.0053(7) 0.0076(8)
    N3 0.0284(9) 0.0427(11) 0.0266(10) 0.0100(8) 0.0088(8) 0.0026(8)
    N4 0.0184(8) 0.0522(12) 0.0303(10) 0.0007(8) 0.0070(8) -0.0065(9)
    C1 0.0200(9) 0.0303(11) 0.0295(11) -0.0011(8) 0.0018(8) 0.0025(9)
    C2 0.0222(10) 0.0364(12) 0.0335(12) 0.0054(9) 0.0078(9) 0.0073(10)
    C3 0.0200(9) 0.0287(10) 0.0259(10) 0.0018(8) 0.0014(8) 0.0052(9)
    C4 0.0166(9) 0.0379(12) 0.0245(10) 0.0041(8) 0.0072(8) 0.0033(9)
    C5 0.0158(9) 0.0441(13) 0.0282(11) 0.0042(8) 0.0084(8) 0.0112(10)
    C6 0.0169(9) 0.0424(13) 0.0233(10) 0.0046(8) 0.0059(8) 0.0012(9)
    C7 0.0154(9) 0.0373(11) 0.0204(10) -0.0038(8) 0.0055(7) 0.0012(9)
    C8 0.0184(9) 0.0304(10) 0.0254(11) 0.0077(8) 0.0062(8) 0.0044(9)
    C9 0.0359(12) 0.0428(13) 0.0264(12) 0.0102(10) 0.0051(10) -0.0020(10)
    C10 0.0297(11) 0.0408(13) 0.0336(13) 0.0035(10) -0.0027(10) -0.0052(10)
    C11 0.0199(10) 0.0495(14) 0.0407(14) 0.0000(10) 0.0046(9) -0.0103(11)
    C12 0.0322(11) 0.0287(11) 0.0337(13) -0.0001(9) 0.0032(10) 0.0024(10)
_geom_special_details
;
 All esds (except the esd in the dihedral angle between two l.s. planes)
 are estimated using the full covariance matrix.  The cell esds are taken
 into account individually in the estimation of esds in distances, angles
 and torsion angles; correlations between esds in cell parameters are only
 used when they are defined by crystal symmetry.  An approximate (isotropic)
 treatment of cell esds is used for estimating esds involving l.s. planes.
;
loop_
    _geom_bond_atom_site_label_1
    _geom_bond_atom_site_label_2
    _geom_bond_site_symmetry_2
    _geom_bond_distance
    _geom_bond_publ_flag
    O1 C1 . 1.226(3) ?
    O2 C1 . 1.278(3) ?
    N1 H1 . 1.0000 ?
    N1 C3 . 1.514(2) ?
    N1 C4 . 1.494(3) ?
    N1 C7 . 1.498(2) ?
    N2 C5 . 1.457(2) ?
    N2 C6 . 1.451(3) ?
    N2 C8 . 1.369(3) ?
    N3 C8 . 1.335(3) ?
    N3 C9 . 1.335(3) ?
    N4 C8 . 1.351(3) ?
    N4 C11 . 1.336(3) ?
    C1 C2 . 1.538(3) ?
    C2 H2A . 0.9900 ?
    C2 H2B . 0.9900 ?
    C2 C3 . 1.518(3) ?
    C3 H3 . 1.01(3) ?
    C3 C12 . 1.523(3) ?
    C4 H4A . 0.9900 ?
    C4 H4B . 0.9900 ?
    C4 C5 . 1.524(3) ?
    C5 H5A . 0.9900 ?
    C5 H5B . 0.9900 ?
    C6 H6A . 0.9900 ?
    C6 H6B . 0.9900 ?
    C6 C7 . 1.513(3) ?
    C7 H7A . 0.9900 ?
    C7 H7B . 0.9900 ?
    C9 H9 . 0.9500 ?
    C9 C10 . 1.379(3) ?
    C10 H10 . 0.9500 ?
    C10 C11 . 1.373(4) ?
    C11 H11 . 0.9500 ?
    C12 H12A . 0.9800 ?
    C12 H12B . 0.9800 ?
    C12 H12C . 0.9800 ?
loop_
    _geom_angle_atom_site_label_1
    _geom_angle_atom_site_label_2
    _geom_angle_atom_site_label_3
    _geom_angle_site_symmetry_1
    _geom_angle_site_symmetry_3
    _geom_angle
    _geom_angle_publ_flag
    C3 N1 H1 . . 106.5 ?
    C4 N1 H1 . . 106.5 ?
    C4 N1 C3 . . 115.63(17) ?
    C4 N1 C7 . . 110.51(15) ?
    C7 N1 H1 . . 106.5 ?
    C7 N1 C3 . . 110.70(15) ?
    C6 N2 C5 . . 112.18(17) ?
    C8 N2 C5 . . 122.52(19) ?
    C8 N2 C6 . . 121.99(18) ?
    C8 N3 C9 . . 115.4(2) ?
    C11 N4 C8 . . 115.6(2) ?
    O1 C1 O2 . . 125.4(2) ?
    O1 C1 C2 . . 118.0(2) ?
    O2 C1 C2 . . 116.65(19) ?
    C1 C2 H2A . . 109.0 ?
    C1 C2 H2B . . 109.0 ?
    H2A C2 H2B . . 107.8 ?
    C3 C2 C1 . . 112.91(18) ?
    C3 C2 H2A . . 109.0 ?
    C3 C2 H2B . . 109.0 ?
    N1 C3 C2 . . 109.19(17) ?
    N1 C3 H3 . . 105.9(16) ?
    N1 C3 C12 . . 113.11(17) ?
    C2 C3 H3 . . 100.5(16) ?
    C2 C3 C12 . . 112.28(19) ?
    C12 C3 H3 . . 115.0(17) ?
    N1 C4 H4A . . 109.6 ?
    N1 C4 H4B . . 109.6 ?
    N1 C4 C5 . . 110.12(17) ?
    H4A C4 H4B . . 108.1 ?
    C5 C4 H4A . . 109.6 ?
    C5 C4 H4B . . 109.6 ?
    N2 C5 C4 . . 110.96(17) ?
    N2 C5 H5A . . 109.4 ?
    N2 C5 H5B . . 109.4 ?
    C4 C5 H5A . . 109.4 ?
    C4 C5 H5B . . 109.4 ?
    H5A C5 H5B . . 108.0 ?
    N2 C6 H6A . . 109.7 ?
    N2 C6 H6B . . 109.7 ?
    N2 C6 C7 . . 109.75(18) ?
    H6A C6 H6B . . 108.2 ?
    C7 C6 H6A . . 109.7 ?
    C7 C6 H6B . . 109.7 ?
    N1 C7 C6 . . 109.51(16) ?
    N1 C7 H7A . . 109.8 ?
    N1 C7 H7B . . 109.8 ?
    C6 C7 H7A . . 109.8 ?
    C6 C7 H7B . . 109.8 ?
    H7A C7 H7B . . 108.2 ?
    N3 C8 N2 . . 117.45(18) ?
    N3 C8 N4 . . 126.3(2) ?
    N4 C8 N2 . . 116.26(19) ?
    N3 C9 H9 . . 118.3 ?
    N3 C9 C10 . . 123.5(2) ?
    C10 C9 H9 . . 118.3 ?
    C9 C10 H10 . . 122.0 ?
    C11 C10 C9 . . 116.1(2) ?
    C11 C10 H10 . . 122.0 ?
    N4 C11 C10 . . 123.0(2) ?
    N4 C11 H11 . . 118.5 ?
    C10 C11 H11 . . 118.5 ?
    C3 C12 H12A . . 109.5 ?
    C3 C12 H12B . . 109.5 ?
    C3 C12 H12C . . 109.5 ?
    H12A C12 H12B . . 109.5 ?
    H12A C12 H12C . . 109.5 ?
    H12B C12 H12C . . 109.5 ?
loop_
    _geom_torsion_atom_site_label_1
    _geom_torsion_atom_site_label_2
    _geom_torsion_atom_site_label_3
    _geom_torsion_atom_site_label_4
    _geom_torsion_site_symmetry_1
    _geom_torsion_site_symmetry_2
    _geom_torsion_site_symmetry_3
    _geom_torsion_site_symmetry_4
    _geom_torsion
    _geom_torsion_publ_flag
    O1 C1 C2 C3 . . . . -144.6(2) ?
    O2 C1 C2 C3 . . . . 36.8(3) ?
    N1 C4 C5 N2 . . . . 54.5(2) ?
    N2 C6 C7 N1 . . . . -59.2(2) ?
    N3 C9 C10 C11 . . . . 3.7(4) ?
    C1 C2 C3 N1 . . . . -161.91(18) ?
    C1 C2 C3 C12 . . . . 71.8(3) ?
    C3 N1 C4 C5 . . . . 177.77(16) ?
    C3 N1 C7 C6 . . . . -172.54(17) ?
    C4 N1 C3 C2 . . . . -61.0(2) ?
    C4 N1 C3 C12 . . . . 64.8(2) ?
    C4 N1 C7 C6 . . . . 58.0(2) ?
    C5 N2 C6 C7 . . . . 59.5(2) ?
    C5 N2 C8 N3 . . . . 5.7(3) ?
    C5 N2 C8 N4 . . . . -175.9(2) ?
    C6 N2 C5 C4 . . . . -57.3(3) ?
    C6 N2 C8 N3 . . . . 163.5(2) ?
    C6 N2 C8 N4 . . . . -18.1(3) ?
    C7 N1 C3 C2 . . . . 172.41(18) ?
    C7 N1 C3 C12 . . . . -61.8(2) ?
    C7 N1 C4 C5 . . . . -55.5(2) ?
    C8 N2 C5 C4 . . . . 102.5(2) ?
    C8 N2 C6 C7 . . . . -100.4(2) ?
    C8 N3 C9 C10 . . . . -1.8(4) ?
    C8 N4 C11 C10 . . . . -1.8(4) ?
    C9 N3 C8 N2 . . . . 176.1(2) ?
    C9 N3 C8 N4 . . . . -2.2(3) ?
    C9 C10 C11 N4 . . . . -1.7(4) ?
    C11 N4 C8 N2 . . . . -174.3(2) ?
    C11 N4 C8 N3 . . . . 4.0(4) ?
loop_
    _geom_hbond_atom_site_label_D
    _geom_hbond_atom_site_label_H
    _geom_hbond_atom_site_label_A
    _geom_hbond_site_symmetry_A
    _geom_hbond_distance_DH
    _geom_hbond_distance_HA
    _geom_hbond_distance_DA
    _geom_hbond_angle_DHA
    N1 H1 O2 2_545 1.00 1.67 2.653(2) 167.7
    C2 H2B O2 2_545 0.99 2.51 3.277(3) 133.8
    C4 H4B O1 3_566 0.99 2.58 3.428(3) 143.5
    C7 H7B O1 2_545 0.99 2.53 3.147(3) 120.3
    C11 H11 O1 4_666 0.95 2.47 3.352(3) 155.0
_shelx_hkl_checksum     8273
_shelx_res_checksum     47931
_iucr_refine_instructions_details
;
TITL HSY-681_twin1_hklf4 in P2(1)/c
CELL 1.54184 13.515661 7.845407 12.21467 90 106.8843 90
ZERR 4 0.000567 0.000285 0.000519 0 0.0045 0
LATT 1
SYMM -X,0.5+Y,0.5-Z
SFAC C H N O
UNIT 48 72 16 8
EQIV $1 -X,-0.5+Y,0.5-Z
EQIV $2 -X,1-Y,1-Z
EQIV $3 1-X,-Y,1-Z
EQIV $4 1+X,0.5-Y,0.5+Z
L.S. 10
PLAN  20
TEMP -100
HTAB C7 O1_$1
HTAB N1 O2_$1
HTAB C4 O1_$2
HTAB C2 O2_$1
HTAB C6 N4_$3
HTAB C11 O1_$4
BOND $H
CONF
htab
MORE -1
fmap 2 53
acta 135
OMIT 0 -9 -2
OMIT 3 -8 -7
REM <HKL>I:/Prof.Yathirajan%202014/HSY-681/HSY-681-revised%20files%20by%20JPJ/
REM HSY-681-revised-MK/HSY-681t5.hkl</HKL>
WGHT    0.076800    0.638600
BASF   0.41572
FVAR       8.37551
O1    4   -0.158479    0.468009    0.291071    11.00000    0.03220    0.06048 =
         0.04152    0.01104    0.00994    0.01899
O2    4   -0.059778    0.410864    0.178220    11.00000    0.02823    0.03176 =
         0.04087    0.00193    0.00873    0.00663
N1    3    0.164376    0.169371    0.441163    11.00000    0.01427    0.02797 =
         0.02138    0.00384    0.00283    0.00034
AFIX  13
H1    2    0.131279    0.061848    0.403975    11.00000   -1.20000
AFIX   0
N2    3    0.328691    0.004315    0.608489    11.00000    0.01385    0.04876 =
         0.02343    0.00762    0.00527    0.00652
N3    3    0.400339    0.083582    0.797213    11.00000    0.02842    0.04269 =
         0.02658    0.00264    0.00882    0.00999
N4    3    0.504567    0.054894    0.669572    11.00000    0.01841    0.05222 =
         0.03028   -0.00646    0.00705    0.00068
C1    1   -0.082581    0.402511    0.272571    11.00000    0.01998    0.03027 =
         0.02945    0.00250    0.00181   -0.00110
C2    1   -0.009404    0.297856    0.369053    11.00000    0.02224    0.03644 =
         0.03349    0.00726    0.00780    0.00543
AFIX  23
H2A   2   -0.017353    0.335697    0.443359    11.00000   -1.20000
H2B   2   -0.029563    0.176262    0.358824    11.00000   -1.20000
AFIX   0
C3    1    0.103220    0.314955    0.372172    11.00000    0.01999    0.02869 =
         0.02585    0.00517    0.00135    0.00175
H3    2    0.098281    0.289490    0.289470    11.00000    0.04054
C4    1    0.164246    0.160369    0.563333    11.00000    0.01660    0.03794 =
         0.02448    0.00332    0.00723    0.00406
AFIX  23
H4A   2    0.092188    0.153185    0.567136    11.00000   -1.20000
H4B   2    0.195911    0.264995    0.603991    11.00000   -1.20000
AFIX   0
C5    1    0.224791    0.004812    0.621102    11.00000    0.01579    0.04407 =
         0.02824    0.01118    0.00836    0.00421
AFIX  23
H5A   2    0.229129    0.005259    0.703415    11.00000   -1.20000
H5B   2    0.188022   -0.100075    0.586593    11.00000   -1.20000
AFIX   0
C6    1    0.327719    0.009210    0.489406    11.00000    0.01692    0.04244 =
         0.02333    0.00118    0.00586    0.00458
AFIX  23
H6A   2    0.291818   -0.092847    0.449107    11.00000   -1.20000
H6B   2    0.399544    0.008425    0.484462    11.00000   -1.20000
AFIX   0
C7    1    0.272853    0.168491    0.433122    11.00000    0.01536    0.03734 =
         0.02036    0.00118    0.00553   -0.00379
AFIX  23
H7A   2    0.310150    0.270664    0.471621    11.00000   -1.20000
H7B   2    0.271919    0.171625    0.351803    11.00000   -1.20000
AFIX   0
C8    1    0.413893    0.050791    0.695260    11.00000    0.01844    0.03043 =
         0.02537    0.00440    0.00617    0.00773
C9    1    0.486415    0.118196    0.881012    11.00000    0.03589    0.04278 =
         0.02641   -0.00198    0.00513    0.01015
AFIX  43
H9    2    0.480192    0.145631    0.954478    11.00000   -1.20000
AFIX   0
C10   1    0.583885    0.116213    0.866518    11.00000    0.02966    0.04075 =
         0.03361   -0.00524   -0.00273    0.00355
AFIX  43
H10   2    0.644371    0.134893    0.928424    11.00000   -1.20000
AFIX   0
C11   1    0.588373    0.085657    0.757367    11.00000    0.01987    0.04947 =
         0.04072   -0.01031    0.00462   -0.00005
AFIX  43
H11   2    0.654049    0.086422    0.743645    11.00000   -1.20000
AFIX   0
C12   1    0.147346    0.489462    0.414530    11.00000    0.03216    0.02875 =
         0.03365    0.00239    0.00320   -0.00012
AFIX 137
H12A  2    0.154465    0.499723    0.496422    11.00000   -1.50000
H12B  2    0.100663    0.578420    0.372523    11.00000   -1.50000
H12C  2    0.215311    0.502558    0.401908    11.00000   -1.50000
AFIX   0
HKLF 5
REM  HSY-681_twin1_hklf4 in P2(1)/c
REM R1 =  0.0534 for    3668 Fo > 4sig(Fo)  and  0.0570 for all    3995 data
REM    169 parameters refined using      0 restraints
END
WGHT      0.0768      0.6386
REM Instructions for potential hydrogen bonds
HTAB N1 O1_$1
HTAB N1 O2_$1
HTAB C2 O2_$1
HTAB C4 O1_$2
HTAB C6 N4_$3
HTAB C7 O1_$1
HTAB C11 O1_$4
HTAB C12 O1_$2
REM Highest difference peak  0.361,  deepest hole -0.269,  1-sigma level  0.051
Q1    1   0.0190  0.2831  0.2809  11.00000  0.05    0.36
Q2    1  -0.0719  0.4350  0.1023  11.00000  0.05    0.36
Q3    1   0.0671  0.3182  0.4176  11.00000  0.05    0.35
Q4    1  -0.0961  0.5024  0.2867  11.00000  0.05    0.29
Q5    1   0.3007  0.1047  0.4658  11.00000  0.05    0.22
Q6    1   0.5406  0.0700  0.7143  11.00000  0.05    0.19
Q7    1   0.4407  0.1044  0.8335  11.00000  0.05    0.18
Q8    1   0.2207  0.1745  0.4470  11.00000  0.05    0.18
Q9    1   0.1909  0.2437  0.5833  11.00000  0.05    0.18
Q10   1  -0.0604  0.0835  0.3159  11.00000  0.05    0.18
Q11   1   0.1558  0.1585  0.5004  11.00000  0.05    0.18
Q12   1   0.2035  0.1030  0.5964  11.00000  0.05    0.17
Q13   1   0.1664  0.3423  0.6994  11.00000  0.05    0.17
Q14   1   0.1422  0.3081  0.2827  11.00000  0.05    0.17
Q15   1   0.0953  0.2635  0.6040  11.00000  0.05    0.16
Q16   1   0.1249  0.5189  0.4729  11.00000  0.05    0.16
Q17   1   0.3651  0.0146  0.8749  11.00000  0.05    0.16
Q18   1   0.3584  0.0556  0.6460  11.00000  0.05    0.16
Q19   1   0.4224 -0.0388  0.6008  11.00000  0.05    0.15
Q20   1   0.3364  0.0221  0.5409  11.00000  0.05    0.15
;
