# Supplementary material for: Crystal structure of 3-[4-(pyrimidin-2-yl)piperazin-1-ium-1-yl]butano­ate
Source: Acta Crystallogr Sect E Struct Rep Online. 2014 Aug 30;70(Pt 9):o1063–4. doi: 10.1107/S1600536814018972 (PMC4186175; doi:10.1107/S1600536814018972)
Supplement: Supplementary file 2 [file e-70-o1063-Isup2.hkl]

#
# h,k,l, Fc-squared, Fo-squared, sigma(Fo-squared), status flag
#
data_I
_shelx_refln_list_code          4
_shelx_F_calc_maximum      117.67
_exptl_crystal_F_000       536.00
_reflns_d_resolution_high  0.8146

loop_
 _space_group_symop_operation_xyz
 'x, y, z'
 '-x, y+1/2, -z+1/2'
 '-x, -y, -z'
 'x, -y-1/2, z-1/2'

_cell_length_a    13.5157
_cell_length_b     7.8454
_cell_length_c    12.2147
_cell_angle_alpha  90.000
_cell_angle_beta  106.884
_cell_angle_gamma  90.000

_shelx_F_squared_multiplier     1.000

loop_
 _refln_index_h
 _refln_index_k
 _refln_index_l
 _refln_F_squared_calc
 _refln_F_squared_meas
 _refln_F_squared_sigma
 _refln_observed_status
   0   0   2        786.58        601.59         2.49 o
   0   0   4       1555.83       1504.27         4.72 o
   0   0   6        183.29        208.15         3.22 o
   0   0  -8         16.75         21.73         1.94 o
   0   0  10        104.01        123.02         2.00 o
   0   0  12        106.90        116.94         1.91 o
   0   0  14         61.90         44.70         1.71 o
   0  -1   1       1517.42       1609.07         1.83 o
   0  -1   2       3426.37       2439.84         2.59 o
   0  -1   3        646.59        621.98         2.74 o
   0  -1   4        193.01        187.18         1.36 o
   0  -1   5          0.06          2.99         0.64 o
   0  -1  -5         32.29         31.74         1.57 o
   0   1  -6         87.60         57.80         1.41 o
   0   1   7        182.48        165.25         1.83 o
   0  -1  -8        109.17         99.58         2.67 o
   0   1   9        388.30        424.77         2.43 o
   0  -1 -10        258.18        251.99         2.15 o
   0  -1 -11        343.46        368.47         3.31 o
   0  -1  12         89.53         89.68         1.46 o
   0   1  13          9.76         11.65         1.17 o
   0  -1  13         73.76         82.92         1.53 o
   0  -1  14         43.04         43.17         1.72 o
   0  -2   0      13846.50      12663.91        16.73 o
   0  -2   1      11225.02      11329.46         6.72 o
   0  -2  -2       1519.08       1474.64         2.55 o
   0  -2   3        510.35        477.30         2.05 o
   0  -2   4         93.04         71.76         0.77 o
   0  -2   5        326.75        354.08         2.50 o
   0  -2   5        396.19        419.38         3.92 o
   0   2   6        120.24        141.14         2.19 o
   0  -2  -7          5.79         14.15         1.00 o
   0  -2  -8          8.46         13.33         1.42 o
   0  -2   9         62.59         61.54         0.99 o
   0  -2  10        537.89        499.41         3.47 o
   0  -2  10        607.28        619.71         3.87 o
   0  -2 -11        146.41        141.41         1.92 o
   0  -2 -12          7.14          6.37         0.98 o
   0   2  13          7.42          4.98         0.93 o
   0  -2 -13          8.26          5.90         0.84 o
   0  -2  14         29.90         40.75         1.59 o
   0  -3  -1         91.82         84.17         0.76 o
   0  -3  -2         38.13         58.75         0.70 o
   0  -3   3        916.19       1023.19         3.76 o
   0  -3   4         82.62         76.01         1.09 o
   0  -3   5         13.94         15.01         1.26 o
   0  -3  -5         14.75         16.34         1.32 o
   0  -3   6        253.74        255.09         3.68 o
   0  -3   7       1515.50       1406.71         6.65 o
   0  -3   8        422.88        411.81         3.17 o
   0  -3  -9        705.73        747.61         3.46 o
   0  -3  10        199.04        183.22         3.21 o
   0  -3 -10        213.58        202.33         2.05 o
   0  -3 -11          1.44          1.16         0.90 o
   0  -3  12         26.51         28.37         0.96 o
   0  -3  13        119.94        109.27         1.96 o
   0  -3 -13        133.49        118.32         1.54 o
   0  -4   0         36.36         42.99         2.48 o
   0  -4  -1       2046.12       1957.29         6.23 o
   0  -4  -2        133.45        142.67         1.52 o
   0  -4   3        545.06        482.20         4.36 o
   0  -4  -4          8.94          7.47         1.08 o
   0  -4   5         91.11         94.00         3.74 o
   0  -4  -5        142.86        133.52         4.66 o
   0   4   6        119.53        116.75         2.46 o
   0  -4   7        210.16        210.16         1.37 o
   0  -4   8         78.08         81.54         1.50 o
   0  -4  -9        197.01        185.09         2.25 o
   0  -4  10        198.94        187.77         2.22 o
   0  -4  10        225.35        209.10         2.55 o
   0  -4  11          9.21          8.09         0.91 o
   0  -4  12          2.85          2.57         1.00 o
   0  -4 -12          3.47          2.82         0.85 o
   0  -4 -13         18.53         24.08         1.33 o
   0  -5  -1        136.25        124.28         2.46 o
   0  -5   2        329.40        345.62         4.79 o
   0  -5   3         57.82         63.23         3.07 o
   0  -5  -4          1.75          2.00         1.40 o
   0  -5  -5         26.71         32.99         1.11 o
   0  -5  -6        140.49        139.81         1.52 o
   0  -5   7         12.08          7.64         0.70 o
   0  -5  -8         80.83         79.84         1.21 o
   0  -5  -9        103.12         98.33         1.20 o
   0  -5  10         15.06         16.23         0.98 o
   0  -5 -10         15.43         14.81         1.06 o
   0  -5 -11         26.09         23.24         0.81 o
   0  -5 -12          0.80          1.56         1.20 o
   0  -6   0        248.14        245.21         3.08 o
   0  -6   1         69.31         69.22         0.80 o
   0  -6  -2        992.71        968.25         3.11 o
   0  -6  -2        993.41        998.64         4.43 o
   0  -6   3         17.86         16.31         0.80 o
   0  -6  -4        152.77        130.53         1.34 o
   0  -6  -4        165.83        151.89         3.12 o
   0  -6   5         73.79         70.92         1.33 o
   0  -6   6        131.44        128.30         1.53 o
   0  -6  -7         12.89         12.53         0.85 o
   0  -6  -7         24.22         22.92         2.04 o
   0  -6   7         15.05         14.71         1.99 o
   0  -6   8          3.00          3.25         0.89 o
   0  -6  -9         22.70         21.32         0.97 o
   0  -6  10          0.33          0.31         1.02 o
   0  -6 -10          1.98          1.99         1.45 o
   0  -6 -11         58.50         58.96         1.88 o
   0  -7   1         52.81         48.88         0.88 o
   0  -7  -1         72.69         66.03         1.86 o
   0  -7   2          8.47         12.24         0.77 o
   0  -7   2        366.86        348.04         2.70 o
   0  -7  -3         29.96         32.39         0.96 o
   0  -7   4         56.00         51.05         1.42 o
   0  -7  -4         58.56         57.11         1.75 o
   0  -7   5         18.04         29.34         1.05 o
   0  -7   6         35.92         31.25         1.32 o
   0  -7   7          0.10         -0.31         1.18 o
   0  -7  -7         11.75          2.42         1.90 o
   0  -7   7          7.40          6.70         1.16 o
   0  -7   8          3.96          2.37         1.14 o
   0  -7  -9         42.96         36.58         1.19 o
   0  -8   0          8.49          6.23         0.84 o
   0  -8  -1         52.75         53.96         0.77 o
   0  -8   1        126.73        125.31         3.01 o
   0  -8   2         35.78         33.53         0.80 o
   0  -8  -2         37.30         25.59         1.29 o
   0  -8   3          7.57          9.58         0.95 o
   0  -8  -4          7.07         15.01         0.98 o
   0  -8  -4          9.30          3.68         1.33 o
   0  -8   5         24.97         22.50         1.14 o
   0  -8   6          5.50          4.02         0.89 o
   0  -8   7          0.00          0.56         0.91 o
   0  -8  -7         18.24         17.52         1.63 o
   0  -9   1         46.15         48.56         1.06 o
   0  -9   2          5.29          5.84         1.11 o
   0  -9   3         39.79         50.50         1.39 o
   0  -9   4          0.26          0.13         0.91 o
   0  -9  -4         10.64         30.66         1.50 o
  -1   0  14          9.68          9.51         1.30 o
  -1   0  12         24.07         27.69         1.39 o
   1   0 -10        111.59        117.45         2.75 o
   1   0  -8        550.80        577.59         7.48 o
   1   0  -6       1517.73       1791.35         8.35 o
   1   0  -4       1447.36       1231.96         2.98 o
   1   0  -2        411.11        393.36         1.42 o
   1   0   0         14.41         17.60         0.77 o
   1   0   2         71.09         70.25         1.71 o
   1   0   4        290.18        278.26         4.09 o
   1   0   6        223.27        195.43         3.25 o
   1   0   8         37.44         28.44         2.21 o
   1   0  10        364.41        303.90         3.98 o
  -1   0 -10        368.51        347.36         4.13 o
  -1   0 -12         21.43         27.74         1.27 o
  -1   1  14         23.11         25.86         0.87 o
  -1   1  13          7.63         11.87         1.18 o
  -1  -1  13         21.50         25.45         1.27 o
  -1   1  12         35.98         42.21         1.25 o
  -1  -1  11         10.06         14.01         1.20 o
  -1  -1  10          0.36          0.91         0.87 o
   1  -1 -10         13.88         11.61         1.33 o
  -1   1   9        211.76        247.48         2.29 o
  -1  -1   8        376.45        401.17         4.93 o
  -1   1   7        237.60        221.75         2.79 o
  -1  -1   6        220.24        200.22         2.05 o
   1  -1  -5       1002.34       1028.56         3.10 o
  -1  -1   5       2216.63       2353.58        11.37 o
  -1   1   4        115.34        107.83         0.63 o
  -1  -1   3       1606.74       1640.96         3.91 o
   1   1  -3       2749.94       2450.78         2.98 o
   1   1  -2       1692.99       1552.38         1.59 o
   1   1  -1         68.59         61.15         0.52 o
   1  -1   0       3060.53       3061.76         2.79 o
   1  -1   1        193.45        216.01         0.97 o
  -1  -1  -2        880.34        971.22         1.89 o
   1   1   3       1296.70       1450.42         3.14 o
  -1  -1  -4         38.18         32.86         0.68 o
   1  -1   5         72.67         76.09         2.48 o
  -1  -1  -5        211.70        236.30         2.44 o
  -1  -1  -6         38.58         63.48         1.48 o
   1  -1   7        288.21        277.91         2.71 o
   1   1   8        194.99        186.24         3.05 o
   1  -1   9          6.98          8.11         0.88 o
   1  -1  10         62.65         59.76         1.48 o
  -1  -1 -10        148.65        139.89         3.15 o
  -1  -1 -11        193.04        174.91         2.05 o
  -1  -1 -12         20.36         19.34         1.25 o
   1   1  13         11.57         12.09         0.64 o
  -1   2  14         52.28         57.64         1.35 o
  -1  -2  13         27.54         26.75         1.00 o
  -1  -2  12          4.86          3.59         0.98 o
   1  -2 -11         18.77         21.38         1.12 o
  -1  -2  10         88.53         86.43         2.33 o
  -1  -2  10         90.44         93.10         1.56 o
   1  -2  -9        149.64        160.37         1.70 o
  -1  -2   8        244.64        236.28         3.97 o
  -1  -2   7        322.85        274.42         3.20 o
   1  -2  -6        135.86        157.59         2.03 o
   1  -2  -5         99.55        111.19         1.57 o
   1  -2  -5        295.25        351.17         4.89 o
  -1  -2   4          1.41          2.00         0.32 o
   1  -2  -3        311.28        301.19         1.51 o
  -1   2   2        952.03        981.17         2.35 o
  -1  -2   1       2181.89       2187.14         3.01 o
   1  -2   0       3455.73       3647.28         3.36 o
   1   2   1        224.38        205.93         0.76 o
  -1  -2  -2        725.60        729.63         2.17 o
   1  -2   3        211.06        263.70         2.24 o
  -1  -2  -4        392.77        369.49         1.93 o
   1   2   5         11.20         12.97         1.21 o
  -1  -2  -5        109.58        135.04         2.01 o
   1   2   6         66.11         57.32         1.59 o
   1  -2   7        128.86        125.79         2.41 o
  -1  -2  -8         17.20         29.98         1.49 o
   1   2   9         66.15         83.52         1.22 o
   1   2  10         41.12         40.27         1.04 o
   1   2  10         74.78         71.23         1.43 o
   1  -2  11        157.03        156.85         1.73 o
  -1  -2 -12         22.28         20.63         1.03 o
   1  -2  13         31.43         30.50         0.87 o
  -1  -2 -13         46.73         45.73         1.17 o
   1  -3 -13          4.21          4.72         1.05 o
  -1  -3  12          9.63         13.40         1.04 o
  -1  -3  11        271.73        252.31         2.43 o
  -1  -3  10          0.02          1.85         1.35 o
  -1  -3  10          2.78          6.24         1.10 o
  -1  -3   9          2.78          4.72         1.08 o
   1  -3  -8        208.56        248.50         2.54 o
   1  -3  -7          2.48          3.57         0.99 o
  -1  -3   6        275.05        278.65         2.64 o
  -1  -3   5         19.48         18.87         1.36 o
   1  -3  -5         70.93         79.44         1.81 o
   1  -3  -4          0.71          2.72         0.56 o
  -1   3   3       2026.93       2124.73         5.98 o
   1  -3  -2        126.12        160.22         1.02 o
   1  -3  -1        174.35        174.47         1.09 o
   1  -3   0        651.20        675.82         2.07 o
  -1  -3  -1       2264.48       2320.48         3.80 o
   1  -3   2        989.97        983.76         2.96 o
   1  -3   3        791.33        862.38         4.09 o
  -1  -3  -4         41.95         40.68         0.88 o
   1  -3   5         46.49         49.38         2.73 o
   1  -3   5         47.46         48.67         1.47 o
   1   3   6         46.89         48.22         1.46 o
   1  -3   7        335.56        298.05         2.87 o
   1  -3   8          0.91          4.90         0.97 o
   1   3   9         69.52         73.56         1.19 o
   1   3  10         96.14         95.85         1.18 o
  -1  -3 -10        270.50        254.47         3.82 o
   1  -3  11        118.29        118.22         1.71 o
   1  -3  12          7.89          8.24         0.77 o
   1  -3  13          2.48          1.54         0.62 o
  -1  -3 -13          2.55          2.77         1.20 o
  -1  -4  13         29.35         31.15         0.81 o
   1  -4 -13         46.31         42.96         1.70 o
  -1  -4  12          3.56          4.91         0.89 o
  -1  -4  11          2.29          1.86         0.83 o
  -1  -4  10          0.76          1.68         1.34 o
   1  -4 -10         22.17         20.16         1.24 o
  -1  -4   9        314.13        302.48         2.42 o
  -1  -4   8         16.33         13.55         0.89 o
   1  -4  -7         49.61         68.65         0.97 o
   1  -4  -6        105.79        101.05         3.28 o
  -1  -4   5          4.63          4.14         1.75 o
   1  -4  -5         76.07         74.62         2.12 o
   1  -4  -4        394.74        356.65         2.47 o
  -1   4   3         65.54         85.01         1.63 o
   1  -4  -2         90.92         92.52         1.21 o
  -1   4   1         60.62         79.01         0.97 o
   1   4   0         46.30         51.72         1.34 o
   1  -4   1       1061.29       1015.92         5.63 o
   1  -4   2        327.01        349.73         3.36 o
  -1  -4  -2        336.22        365.47         5.02 o
  -1  -4  -3        254.94        237.39         3.21 o
   1  -4   4          3.48          5.79         0.87 o
   1  -4   5        303.48        318.16         4.71 o
  -1  -4  -5        304.95        314.97         5.07 o
   1  -4   6          8.66          7.25         1.56 o
   1  -4   7        198.28        192.12         1.50 o
   1  -4   8        186.83        199.40         2.10 o
  -1  -4  -9        176.59        184.33         1.86 o
   1  -4  10          1.63          1.02         0.92 o
  -1  -4 -10         43.23         46.23         1.60 o
   1  -4  11         90.78         92.42         1.28 o
  -1  -4 -12         91.04         96.81         1.19 o
  -1  -5  12          0.26          0.74         0.88 o
   1  -5 -12         12.20         14.12         1.49 o
   1  -5 -11         22.60         23.51         0.95 o
  -1  -5  10         16.76         13.52         1.01 o
   1  -5 -10         21.96         16.80         1.12 o
  -1  -5   9         10.07         10.74         0.79 o
   1  -5  -8         67.54         70.16         1.47 o
   1  -5  -7        468.98        473.60         2.15 o
  -1  -5   6        111.52        115.84         1.30 o
   1  -5  -5         23.75         28.06         0.92 o
   1  -5  -4         58.85         61.87         1.92 o
  -1  -5   3       1334.96       1240.98        11.54 o
   1  -5  -2         34.87         26.91         1.80 o
   1  -5  -1         77.03         77.24         2.03 o
  -1  -5   0        254.68        327.57         4.51 o
  -1  -5  -1       1212.97       1174.89         8.59 o
   1  -5   2        213.64        200.39         3.73 o
  -1  -5  -3        153.55        164.94         4.42 o
   1  -5   4          8.26          9.27         1.34 o
   1  -5   5        185.60        195.65         1.36 o
   1  -5   6         81.39         74.76         1.21 o
  -1  -5  -7         41.49         51.06         0.86 o
   1  -5   8         75.14         73.28         1.44 o
   1  -5   9        507.89        518.23         2.47 o
   1  -5  10         63.87         62.99         1.84 o
  -1  -5 -10         64.08         58.70         1.28 o
   1  -5  11         11.60         11.22         0.92 o
  -1  -6  11         10.30          9.92         0.96 o
  -1  -6  10          0.00          0.10         1.08 o
   1  -6 -10         29.01         21.58         1.21 o
   1  -6  -9         40.45         34.90         1.11 o
   1  -6  -8         10.46         11.60         0.88 o
  -1  -6   7         58.26         54.85         1.48 o
   1  -6  -7         59.02         64.01         1.72 o
  -1  -6   7         69.58         73.88         2.56 o
   1  -6  -6        257.84        249.39         1.98 o
  -1  -6   5        143.93        145.52         1.43 o
  -1  -6   4        178.54        161.33         1.19 o
  -1  -6   3        232.68        235.28         1.66 o
  -1  -6   2          0.98          5.67         0.66 o
  -1  -6   2        707.30        734.51         3.19 o
   1  -6  -1          4.80          4.46         0.46 o
  -1  -6   0        223.58        253.94         1.71 o
   1  -6   1          9.46         11.67         0.57 o
  -1  -6  -1         14.15         19.26         1.26 o
  -1  -6  -2          0.41         -0.42         0.71 o
  -1  -6  -2         10.21         13.31         1.01 o
  -1  -6  -3         93.37         93.31         1.26 o
  -1  -6  -4         30.49         33.54         0.86 o
   1  -6   5         12.51         17.18         0.99 o
  -1  -6  -6          2.14          5.93         0.72 o
   1  -6   7        123.38        114.99         1.50 o
  -1  -6  -7        129.12        126.83         2.04 o
  -1  -6  -8         19.37         17.07         1.00 o
   1  -6   9        102.25         94.03         1.29 o
   1  -6  10          9.80         12.18         0.98 o
   1  -6  10         18.39         12.49         0.86 o
   1  -7  -9          7.14          5.45         1.04 o
  -1  -7   8          0.79         -0.23         1.16 o
  -1  -7   7         12.15          8.80         1.34 o
   1  -7  -7         23.62          6.84         1.98 o
  -1  -7   7         23.81         17.01         1.89 o
  -1  -7   6         67.44         59.06         1.61 o
   1  -7  -5         18.03         22.01         0.92 o
  -1  -7   4        100.28         88.83         1.18 o
   1  -7  -4        112.82         81.93         2.94 o
   1  -7  -3          3.21          6.34         0.81 o
  -1  -7   2        503.70        472.30         2.34 o
  -1  -7   2        509.73        487.01         2.97 o
  -1  -7   1         27.93         21.61         0.73 o
   1  -7  -1         65.51         61.11         1.47 o
   1  -7   0        469.70        447.79         2.19 o
   1  -7   1          5.62          4.33         0.62 o
  -1  -7  -1          7.67          2.52         1.87 o
   1  -7   2        125.58        119.67         1.54 o
   1  -7   2        127.57        123.04         1.82 o
   1  -7   3         76.91         77.70         1.36 o
   1  -7   4          9.51         12.69         1.06 o
  -1  -7  -4         11.80         15.00         1.40 o
   1  -7   5         87.10         90.29         1.38 o
   1  -7   6          9.24          8.88         1.08 o
   1  -7   7        115.77        116.45         1.64 o
  -1  -7  -7        123.07        104.61         2.62 o
   1  -7   7        123.83        115.59         2.53 o
   1  -7   8         19.84         20.02         1.23 o
   1  -7   9          2.36          5.58         0.87 o
  -1  -7  -9         69.61         58.59         1.94 o
  -1  -8   8         57.33         67.51         1.26 o
  -1  -8   7          0.14          0.64         0.94 o
   1  -8  -7          1.80         10.74         1.58 o
  -1  -8   6         17.31         15.80         1.05 o
  -1  -8   5         18.00         13.14         1.10 o
  -1  -8   4         68.18         73.24         0.95 o
   1  -8  -4         68.19         60.12         1.74 o
  -1  -8   3         10.27         13.47         0.78 o
  -1  -8   2          2.14          1.81         0.74 o
  -1  -8   2         27.59         29.13         1.28 o
  -1  -8   1        103.97        103.36         0.94 o
  -1  -8   1        141.50        138.48         3.15 o
   1  -8   0         31.58         28.29         0.84 o
  -1  -8  -1         27.49         22.50         0.79 o
   1  -8   1         70.55         59.46         2.50 o
   1  -8   2        124.42        126.12         1.79 o
   1  -8   2        129.48        117.64         1.70 o
   1  -8   3         10.06         12.64         0.97 o
   1  -8   4         31.55         36.74         1.15 o
  -1  -8  -4         33.15         23.43         1.47 o
   1  -8   5         37.79         34.71         1.20 o
  -1  -8  -6         15.38         11.58         0.94 o
   1  -8   7         62.03         64.57         1.43 o
  -1  -8  -7         62.31         47.21         1.80 o
  -1  -9   5         11.29         10.43         1.20 o
  -1  -9   4          8.48          7.14         1.02 o
   1  -9  -4          8.52         17.59         1.71 o
  -1  -9   3          0.01          1.67         1.10 o
   1  -9  -2          0.02          4.11         0.49 o
  -1  -9   1          0.15          3.59         0.61 o
   1  -9   0          6.77          8.15         0.87 o
  -1  -9  -1          1.01          8.48         1.14 o
   1  -9   1          1.15          1.10         1.43 o
   1  -9   2          2.51          4.94         1.08 o
   1  -9   2          3.78         20.73         1.09 o
   1  -9   3        142.18        152.01         1.60 o
   1  -9   4         18.24         19.78         1.08 o
   1  -9   4         18.24         17.12         1.40 o
  -2   0  14         37.34         33.62         1.68 o
  -2   0  12         28.68         39.22         1.51 o
   2   0 -10         13.88         21.88         1.50 o
   2   0  -8        247.88        286.84         4.42 o
   2   0  -6       7967.03       8341.77        15.53 o
  -2   0   4        855.36        862.21         3.05 o
   2   0  -2      12642.67      12050.26        15.86 o
   2   0   0        744.29        767.73         4.03 o
   2   0   2        796.76        781.77         5.48 o
   2   0   4          1.90          4.88         0.95 o
  -2   0  -6        447.57        434.01         5.29 o
   2   0   8        631.14        572.81         7.40 o
  -2   0 -10         62.58         52.52         1.41 o
   2   0  12         19.36         20.69         1.79 o
  -2  -1  14          5.67          3.19         0.96 o
  -2  -1  13         40.33         40.88         1.28 o
  -2   1  12         24.21         24.67         0.98 o
  -2  -1  11         11.71         12.96         1.00 o
  -2  -1  10         15.27         21.16         1.55 o
   2  -1 -10         18.40         22.10         1.39 o
  -2  -1   9         74.95         78.99         2.69 o
  -2  -1   8          8.56          7.03         1.19 o
  -2  -1   7        367.44        331.62         3.20 o
   2  -1  -6       1361.46       1406.40        10.56 o
   2   1  -6       2330.14       2561.94         6.92 o
   2   1  -5       1706.65       1730.43         3.36 o
  -2   1   5       2419.82       2443.38        12.09 o
  -2  -1   4        300.54        223.03         1.12 o
  -2  -1   3        813.88        779.09         1.94 o
   2  -1  -2       1873.13       1748.36         2.36 o
  -2   1   1       5660.08       5542.56         4.60 o
  -2  -1   0        687.70        682.50         1.55 o
  -2  -1  -1         10.35          4.03         0.28 o
   2   1   2        228.80        250.41         1.13 o
  -2  -1  -3       3519.56       3569.85         7.35 o
   2   1   4        132.34        117.07         1.71 o
   2   1   5        597.13        494.93         4.46 o
   2   1   5        672.07        584.35         4.08 o
  -2  -1  -6         32.93         19.58         1.09 o
   2   1   7         71.77         55.06         1.30 o
   2  -1   8         59.81         62.23         4.16 o
   2   1   9       1191.87       1224.15         4.03 o
  -2  -1 -10        588.71        516.32         2.53 o
   2  -1  11        440.00        416.18         3.41 o
   2  -1  12          0.96          0.51         1.07 o
  -2  -1 -13          3.49          4.16         0.53 o
  -2  -2  14          7.98          9.63         1.02 o
  -2  -2  13         25.82         26.17         1.33 o
   2  -2 -12         68.64         57.89         1.41 o
  -2  -2  11         24.36         30.56         1.13 o
  -2  -2  10         12.27         15.41         1.52 o
   2  -2 -10        109.40        102.24         1.61 o
  -2  -2   9         24.04         21.39         0.95 o
   2  -2  -8        341.36        336.11         4.72 o
  -2  -2   7        714.35        639.05         5.89 o
  -2  -2   6        701.62        718.91         3.27 o
   2  -2  -5        275.05        222.13         1.78 o
  -2  -2   5        345.88        401.14         2.98 o
  -2  -2   4          3.83          5.37         0.42 o
   2  -2  -3        369.23        348.24         1.66 o
  -2   2   2        650.16        626.34         1.79 o
  -2   2   1       2984.58       3152.34         2.75 o
  -2  -2   0        176.06        137.95         0.73 o
   2   2   1       3619.89       3647.84         3.30 o
   2   2   2          1.46          2.33         0.32 o
  -2  -2  -2        101.14        101.38         2.76 o
   2  -2   3        871.58        965.92         3.11 o
   2  -2   4        800.52        759.08         3.04 o
   2   2   5          3.20          4.18         0.83 o
  -2  -2  -5        129.88        139.28         1.88 o
   2  -2   6         64.79         73.98         1.49 o
   2  -2   7        356.39        310.62         2.56 o
  -2  -2  -8        673.63        710.64         3.05 o
   2  -2   9        104.88        115.06         1.33 o
   2   2  10        255.50        244.23         1.45 o
   2  -2  11         53.61         50.32         1.24 o
  -2  -2 -12        137.38        142.75         1.49 o
   2  -2  13          0.39          1.92         0.48 o
  -2   3  14         14.39          9.77         0.90 o
  -2  -3  13         67.64         78.48         1.57 o
  -2  -3  12         13.18         10.86         1.04 o
  -2  -3  11         94.54         96.38         1.69 o
   2  -3 -10          2.93          4.03         0.80 o
  -2  -3  10         28.39         32.40         2.25 o
  -2  -3   9        133.97        126.61         1.62 o
   2  -3  -8         43.42         61.36         1.27 o
  -2  -3   7         49.39         44.10         1.40 o
  -2  -3   6        375.15        409.57         3.24 o
  -2  -3   5         72.31         70.73         2.09 o
   2  -3  -5         86.17         88.74         1.78 o
  -2  -3   4        122.59        120.98         1.50 o
   2   3  -3        675.39        761.48         3.64 o
  -2  -3   2        174.11        162.17         1.24 o
   2  -3  -1          5.10          4.83         0.45 o
   2  -3   0       1636.85       1782.82         4.68 o
   2  -3   1       1954.68       2059.53         2.85 o
   2  -3   2       1307.35       1281.16         3.27 o
  -2  -3  -2       1312.03       1248.19         6.40 o
  -2  -3  -3        277.37        286.96         2.13 o
   2  -3   4        480.79        473.80         2.27 o
   2  -3   5        165.36        168.10         2.09 o
  -2  -3  -5        166.87        156.47         2.75 o
   2  -3   6         40.80         31.76         1.11 o
  -2  -3  -7        228.50        248.18         1.65 o
  -2  -3  -8        618.35        656.60         2.96 o
   2  -3   9        140.14        148.29         1.49 o
   2   3  10        369.94        352.35         1.82 o
  -2  -3 -11         45.80         47.06         1.20 o
   2  -3  12         71.36         63.74         0.94 o
  -2  -4  13         63.76         65.56         1.52 o
   2  -4 -13         65.34         69.44         1.37 o
  -2  -4  12         41.90         37.24         1.16 o
   2  -4 -11        133.52        123.77         2.04 o
  -2  -4  10         19.25         20.03         1.64 o
   2  -4 -10        169.10        158.10         1.91 o
  -2  -4   9        270.77        268.19         2.35 o
  -2  -4   8        130.35        145.40         1.63 o
   2  -4  -7         37.17         41.76         0.85 o
   2  -4  -6          1.52          3.86         1.26 o
  -2  -4   5        100.41         97.40         3.83 o
   2  -4  -5        103.71        104.33         2.04 o
   2  -4  -4          1.12          0.90         0.64 o
   2  -4  -3        413.47        403.07         2.67 o
   2  -4  -2         12.94         14.88         0.82 o
   2  -4  -2        245.61        259.82         5.08 o
   2  -4  -1        354.38        375.73         2.27 o
   2  -4   0       1711.51       1759.12         6.38 o
   2  -4   1          0.65          1.45         0.72 o
   2  -4   2         77.65         71.43         1.69 o
  -2  -4  -2        173.38        168.70         3.78 o
  -2  -4  -3        711.29        751.96         5.14 o
  -2  -4  -4        292.54        300.45         3.06 o
  -2  -4  -5         14.30         15.08         1.53 o
  -2  -4  -5        104.64        110.82         3.22 o
  -2  -4  -6          3.26          5.78         0.87 o
   2  -4   7         95.05         82.29         1.28 o
   2  -4   8        554.68        531.15         3.60 o
  -2  -4  -9         82.50         87.41         1.38 o
   2  -4  10        107.16        104.49         1.68 o
  -2  -4 -10        157.15        143.27         2.10 o
  -2  -4 -11         21.13         22.96         0.94 o
  -2  -4 -12         19.92         15.70         0.97 o
  -2  -5  12          1.67          1.31         0.91 o
  -2  -5  12          6.75          5.93         1.05 o
   2  -5 -11          2.09          1.36         0.89 o
  -2  -5  10          3.81          3.09         0.78 o
   2  -5 -10          5.19          1.75         1.25 o
  -2  -5   9         23.55         22.17         0.99 o
   2  -5  -8         38.35         41.87         1.29 o
  -2  -5   7          1.12          0.78         0.59 o
  -2  -5   6         10.87         17.48         0.79 o
  -2  -5   5         17.65         22.59         0.87 o
   2  -5  -4        106.53        105.72         2.35 o
   2  -5  -3         46.80         47.44         2.78 o
   2  -5  -2         31.30         33.02         1.90 o
   2  -5  -1         15.90         15.92         1.57 o
  -2  -5   0       1163.38       1256.37        12.38 o
   2  -5   1        422.26        419.04         5.24 o
  -2  -5  -2        131.44        121.93         3.00 o
  -2  -5  -3         55.75         49.32         2.86 o
   2  -5   4        145.80        156.07         1.39 o
  -2  -5  -5         22.84         24.74         0.85 o
  -2  -5  -6          7.70         13.66         0.82 o
  -2  -5  -7         77.95         65.88         0.95 o
  -2  -5  -8        144.11        135.83         1.70 o
   2  -5   9         46.27         42.18         1.63 o
  -2  -5  -9         59.36         51.95         1.18 o
  -2  -5 -10          3.41          4.44         0.64 o
  -2  -5 -10         33.78         30.58         1.96 o
  -2  -5 -11         61.93         63.49         1.24 o
   2  -6 -11          6.64          5.43         0.97 o
  -2  -6  10         12.14         11.18         1.29 o
   2  -6 -10         28.47         25.65         1.27 o
  -2  -6   9         36.53         37.07         1.33 o
   2  -6  -8        277.69        273.20         1.99 o
  -2  -6   7         14.51         10.87         0.78 o
  -2  -6   6         39.54         42.05         1.30 o
  -2  -6   5        105.34        113.57         1.32 o
  -2  -6   4          6.95          9.35         0.66 o
  -2  -6   3         13.34         13.50         0.73 o
  -2  -6   2         13.78         17.95         0.63 o
  -2  -6   2         14.07         15.68         1.36 o
   2  -6  -1          6.59          9.39         0.53 o
  -2  -6   0       1376.55       1488.68         4.75 o
  -2  -6  -1          8.19          7.98         0.64 o
  -2  -6  -1          8.43          9.05         1.19 o
   2  -6   2         44.24         39.05         1.00 o
  -2  -6  -2         45.17         38.77         1.15 o
  -2  -6  -3          6.46         10.66         0.76 o
   2  -6   4         49.98         50.19         0.84 o
  -2  -6  -4         56.97         55.28         2.36 o
  -2  -6  -5         30.82         36.26         0.95 o
  -2  -6  -6         14.71         20.39         0.82 o
   2  -6   7         40.03         41.18         0.91 o
  -2  -6  -7         70.28         72.98         2.36 o
  -2  -6  -8        140.76        146.08         1.63 o
  -2  -6  -9         10.52         10.44         0.93 o
  -2  -6 -10          3.59          2.18         0.53 o
  -2  -7  10          3.96          5.20         0.88 o
  -2  -7   9         15.15         13.99         1.12 o
  -2  -7   8         35.33         33.54         1.49 o
  -2  -7   7         17.20         16.39         0.97 o
   2  -7  -7         29.44         12.45         2.13 o
  -2  -7   7         28.67         23.29         1.96 o
  -2  -7   6        125.50        125.78         1.69 o
   2  -7  -5         13.43         19.05         0.88 o
  -2  -7   4         17.62         12.82         0.72 o
  -2  -7   3         30.34         27.84         1.09 o
   2  -7  -2          2.81          6.06         0.64 o
   2  -7  -2         92.15         87.35         2.19 o
  -2  -7   1          2.89          5.33         0.62 o
   2  -7  -1          6.89          5.15         2.17 o
  -2  -7   0         62.63         59.93         1.28 o
  -2  -7  -1        203.63        169.76         1.52 o
  -2  -7  -1        229.60        215.96         3.45 o
  -2  -7  -2         68.52         64.34         1.24 o
  -2  -7  -2         92.21         83.19         1.89 o
  -2  -7  -3         14.16         15.11         1.02 o
   2  -7   4          4.13          3.87         0.95 o
  -2  -7  -4         12.68         10.05         1.80 o
  -2  -7  -5         11.01         15.87         0.94 o
   2  -7   6         75.92         76.52         1.52 o
   2  -7   7         24.82         23.34         0.71 o
  -2  -7  -8         91.69         90.67         1.76 o
   2  -8  -8          1.95          7.58         0.90 o
  -2  -8   7          8.64          5.44         1.06 o
   2  -8  -7         14.79         30.41         1.75 o
   2  -8  -6          2.05          4.82         1.15 o
   2  -8  -5         24.38         20.83         1.06 o
  -2  -8   4          0.01         -0.80         0.80 o
   2  -8  -4         48.52         49.72         1.65 o
  -2  -8   3          7.24         13.29         0.84 o
   2  -8  -2          7.11          8.22         0.70 o
  -2  -8   2         95.64        105.04         2.06 o
  -2  -8   1         60.52         59.13         0.99 o
  -2  -8   1         80.08         74.90         1.78 o
  -2  -8   0         61.87         62.51         1.24 o
   2  -8   1         25.32         20.03         0.87 o
   2  -8   1         45.52         38.45         2.26 o
   2  -8   2          4.36          6.53         0.92 o
  -2  -8  -2          8.56          9.92         1.06 o
  -2  -8  -3         37.44         36.73         1.13 o
  -2  -8  -4         23.63         34.23         1.10 o
   2  -8   4         33.21         29.16         1.44 o
   2  -8   5          3.66          3.22         1.02 o
   2  -8   5          8.84          6.67         1.22 o
   2  -8   6         35.39         32.63         0.99 o
  -2  -8  -7          2.49         -0.39         0.93 o
   2  -9  -5          8.03          9.26         0.97 o
  -2  -9   4          0.06          0.58         0.91 o
   2  -9  -4          6.09          8.13         1.85 o
   2  -9  -3         51.77         57.44         0.99 o
   2  -9  -2          1.78          2.90         0.57 o
   2  -9  -1          0.20          3.11         0.71 o
  -2  -9   0          1.86          4.57         0.82 o
  -2  -9  -1          3.43          6.09         1.09 o
   2  -9   1          3.43          3.71         1.41 o
  -2  -9  -2         13.42         27.39         1.14 o
   2  -9   3         24.38         32.73         0.94 o
   2  -9   4          2.48          2.55         1.15 o
  -3   0  14          5.20          0.76         0.85 o
  -3   0  12        191.83        201.54         2.46 o
   3   0 -10         45.18         49.22         1.31 o
   3   0  -8        348.13        408.15         4.39 o
   3   0  -6       1615.32       1830.19         6.09 o
  -3   0   4        790.41        831.63         3.08 o
  -3   0   2        198.92        295.48         1.79 o
   3   0   0       2892.45       2424.82        12.75 o
   3   0   2        357.28        353.29         2.47 o
   3   0   4          3.83          1.59         0.98 o
   3   0   6        522.68        569.36         6.33 o
  -3   0  -8        513.34        501.53         3.26 o
   3   0  10         24.91         21.42         1.08 o
   3   0  12        130.74        129.43         2.50 o
  -3   1  14         10.30          8.63         1.09 o
  -3   1  13         92.73         95.43         1.75 o
  -3  -1  12         77.62         82.33         1.36 o
  -3  -1  11        116.73        105.15         1.71 o
  -3  -1  10         31.38         37.35         0.88 o
  -3   1   9        134.15        129.99         3.28 o
  -3  -1   8         11.36          6.73         1.28 o
   3   1  -7        137.49        146.83         1.96 o
   3  -1  -6        157.83        148.33         1.79 o
   3  -1  -5         45.30         43.67         0.69 o
  -3   1   5         45.34         45.23         2.50 o
   3  -1  -4         11.66          9.68         0.40 o
  -3  -1   3        971.68       1059.12         2.80 o
  -3  -1   2        125.13        125.40         0.82 o
   3   1  -1         29.41         30.09         0.40 o
   3  -1   0        754.86        812.09         1.77 o
   3   1   1       2305.49       2480.87         4.12 o
   3  -1   2          0.31          5.65         0.29 o
   3   1   3        124.76        115.29         1.48 o
   3   1   4          5.08          5.81         0.67 o
   3   1   5         10.49         21.58         0.99 o
   3   1   5         11.30         23.44         1.66 o
  -3  -1  -6        114.30        100.58         1.70 o
   3   1   7        101.16         95.17         1.54 o
   3   1   8        414.16        450.18         2.52 o
   3   1   9       2105.07       2046.94         5.16 o
   3   1  10         82.93         71.72         1.09 o
   3  -1  11         91.48         91.47         1.72 o
   3  -1  12         28.19         30.49         1.19 o
   3   1  13          2.13          1.87         0.59 o
  -3   2  14          2.50          4.21         0.99 o
  -3  -2  13         49.61         41.75         1.48 o
  -3  -2  12         57.61         47.63         1.30 o
   3  -2 -11         39.97         42.81         1.52 o
  -3  -2  10         26.89         25.64         1.15 o
   3  -2 -10         46.02         39.14         2.23 o
   3  -2  -9        119.98        121.12         1.46 o
   3  -2  -8        248.60        238.23         3.91 o
  -3  -2   7          6.84          3.19         1.33 o
  -3   2   6         97.94        107.61         1.84 o
   3  -2  -5         97.59         70.02         1.17 o
  -3   2   5        330.07        317.88         2.64 o
  -3  -2   4          8.15          3.79         0.45 o
  -3   2   3        268.93        323.67         1.31 o
  -3  -2   2        140.09        142.75         0.91 o
   3  -2  -1          2.71          6.86         0.30 o
  -3  -2   0        219.10        196.88         1.23 o
   3  -2   1        224.21        264.31         1.15 o
  -3  -2  -2       1352.27       1431.59         3.14 o
   3   2   3        134.57        157.73         1.63 o
   3   2   4        276.91        271.05         1.83 o
   3   2   5          4.50          8.65         0.92 o
   3   2   5         26.25         29.14         1.25 o
   3  -2   6         34.17         41.85         1.29 o
   3  -2   7         10.13         15.23         1.09 o
   3  -2   8         43.44         50.03         1.19 o
   3   2   9        161.59        167.29         1.52 o
   3   2  10          9.01          8.81         0.54 o
   3  -2  11         38.22         35.79         1.26 o
   3  -2  12          3.68          4.42         0.79 o
  -3   3  14         17.32         21.59         0.89 o
  -3  -3  13         69.85         78.22         1.60 o
   3  -3 -12         55.16         44.14         1.32 o
  -3  -3  11          8.13          7.15         1.12 o
  -3  -3  10         23.34         19.29         0.82 o
   3  -3  -9          1.24          2.73         0.87 o
   3  -3  -8         42.19         59.80         1.25 o
   3  -3  -7         87.75         71.94         1.66 o
   3  -3  -6        212.28        216.94         2.59 o
  -3  -3   5          1.15          3.83         1.59 o
   3  -3  -5         11.07         12.30         1.14 o
  -3   3   4          4.78          3.49         0.54 o
   3   3  -3        569.51        606.28         3.34 o
  -3  -3   2          6.58          9.37         0.53 o
   3  -3  -1        928.80        939.38         2.49 o
   3  -3   0        557.33        621.35         2.46 o
   3  -3   1       1895.12       2060.82         3.34 o
   3  -3   2        676.28        678.01         2.31 o
  -3  -3  -2        680.60        667.30         6.74 o
   3  -3   3        880.73       1001.70         3.89 o
   3  -3   4          1.81          5.19         0.52 o
   3   3   5          7.78          8.07         1.22 o
  -3  -3  -5        143.64        136.42         1.95 o
  -3  -3  -6         38.57         37.92         1.36 o
   3  -3   7        288.08        281.13         2.09 o
   3  -3   8        300.20        340.40         2.20 o
   3   3   9         33.84         36.74         0.98 o
   3  -3  10        200.69        170.88         1.29 o
   3  -3  11         23.75         22.06         0.95 o
   3  -3  12          8.32          7.63         0.63 o
  -3  -3 -12          9.69          7.76         0.92 o
  -3  -4  13          3.28          3.79         0.96 o
  -3  -4  13         18.84         23.05         0.95 o
   3  -4 -12         18.81         15.55         1.30 o
  -3  -4  11         31.16         29.31         1.34 o
   3  -4 -10         51.95         58.04         1.27 o
   3  -4 -10         88.90         98.09         2.73 o
  -3  -4   9         83.86         72.74         1.42 o
  -3  -4   8        180.69        195.68         1.76 o
  -3  -4   7          0.06          0.28         0.55 o
  -3   4   6        105.63        101.29         2.03 o
  -3  -4   5         72.73         54.62         3.08 o
   3  -4  -5        137.55        127.65         2.08 o
  -3   4   4        270.62        275.69         2.26 o
   3   4  -3        182.66        174.87         2.04 o
  -3  -4   2        134.54        130.45         2.06 o
   3  -4  -2        189.79        166.13         4.37 o
  -3   4   1        244.04        270.78         1.89 o
   3   4   0         68.46        100.29         1.69 o
  -3  -4  -1          1.71          2.23         0.82 o
   3  -4   2        613.69        613.27         5.50 o
   3  -4   2        614.31        586.83         7.75 o
   3  -4   3        302.32        296.04         3.09 o
  -3  -4  -4         40.58         39.10         1.07 o
  -3  -4  -5          9.90          8.38         1.49 o
  -3  -4  -6         74.78         90.28         1.18 o
   3  -4   7         25.70         23.19         0.79 o
   3   4   8         64.23         65.37         1.56 o
   3  -4   9         23.22         19.95         0.94 o
   3  -4  10         21.46         18.43         0.76 o
  -3  -4 -11         32.41         32.75         1.13 o
  -3  -4 -12         59.24         50.03         1.22 o
  -3  -5  12          0.21          0.20         0.95 o
  -3  -5  12         28.14         28.31         1.29 o
  -3  -5  11         22.71         21.12         1.47 o
  -3  -5  10         15.94         12.44         1.50 o
   3  -5 -10         27.28         23.02         2.16 o
   3  -5  -9        208.31        211.67         2.36 o
  -3  -5   8         27.28         28.21         1.21 o
   3  -5  -7         23.12         28.13         0.78 o
   3  -5  -6         91.04         93.75         1.36 o
  -3   5   5         33.90         48.23         0.97 o
   3  -5  -4          2.03          2.41         0.90 o
   3  -5  -3        110.34        110.68         3.02 o
  -3  -5   2          2.52          2.65         1.21 o
  -3  -5   1        306.61        322.13         4.61 o
  -3  -5   0         45.95         45.40         2.36 o
  -3  -5  -1         85.33         99.04         2.74 o
  -3  -5  -2          2.33          3.77         1.27 o
   3  -5   2         11.48         11.15         2.35 o
  -3  -5  -3        314.13        313.76         4.79 o
  -3  -5  -4          4.41          6.26         0.45 o
   3  -5   5         19.06         19.87         0.95 o
  -3  -5  -6         25.07         30.09         0.92 o
  -3  -5  -7          0.38          1.84         0.73 o
  -3  -5  -8        159.43        153.03         2.12 o
  -3  -5  -9          7.10          7.50         0.97 o
  -3  -5 -10          4.31          3.79         0.52 o
  -3  -5 -11        190.03        181.71         1.62 o
  -3  -6  11         35.42         35.58         1.05 o
  -3  -6  10         32.62         32.99         1.02 o
  -3  -6  10         55.83         59.08         1.22 o
  -3  -6   9         64.23         72.40         1.34 o
   3  -6  -8        299.72        288.61         2.74 o
   3  -6  -7          1.07          0.88         0.84 o
   3  -6  -6        283.07        269.29         2.86 o
  -3  -6   5         82.20         85.30         1.22 o
  -3  -6   4         18.36         20.62         0.73 o
   3  -6  -3         90.58         92.33         1.28 o
   3  -6  -2          1.31          0.52         0.49 o
   3  -6  -1          0.34          1.41         0.44 o
   3  -6   0        115.91        112.53         1.11 o
   3  -6   1         27.97         30.76         0.70 o
  -3  -6  -1         29.31         29.55         1.39 o
  -3  -6  -2          0.01          0.96         0.59 o
  -3  -6  -2         14.04         10.57         1.03 o
  -3  -6  -3         50.27         48.50         1.03 o
  -3  -6  -4          3.44          3.19         0.56 o
  -3  -6  -4         41.04         39.32         2.23 o
   3  -6   5         13.58         17.40         1.45 o
  -3  -6  -5         15.55         19.11         0.87 o
   3  -6   6         47.02         49.29         1.40 o
  -3  -6  -7         70.83         63.47         1.01 o
  -3  -6  -8         47.11         52.66         1.38 o
  -3  -6  -9          9.71          9.15         0.84 o
   3  -6  10        154.25        143.68         1.98 o
  -3  -7  10          0.85          0.10         0.83 o
  -3  -7   9         64.36         72.07         1.54 o
  -3  -7   8         49.60         49.26         1.23 o
  -3  -7   7         16.12         11.08         0.80 o
  -3  -7   6         50.99         50.31         1.28 o
  -3  -7   5         18.56         21.44         1.06 o
  -3  -7   4          3.60          5.83         0.64 o
   3  -7  -3         62.97         71.55         1.32 o
  -3  -7   2         33.30         33.80         1.04 o
   3  -7  -2         82.05         84.04         2.04 o
  -3  -7   1         36.51         34.53         0.82 o
  -3  -7   0        186.02        187.32         1.92 o
  -3  -7  -1         60.35         58.69         1.03 o
  -3  -7  -1         75.05         76.71         2.64 o
   3  -7   2         86.08         89.49         1.66 o
  -3  -7  -2        139.98        134.11         1.80 o
  -3  -7  -3         88.47         94.17         1.26 o
  -3  -7  -4          0.01          1.65         0.68 o
  -3  -7  -4          2.44          2.01         1.69 o
   3  -7   5         31.02         36.37         1.60 o
   3  -7   5         37.80         44.67         1.05 o
  -3  -7  -6         25.18         24.88         1.44 o
   3  -7   7         14.20         12.32         0.67 o
   3  -7   8         68.65         65.35         1.41 o
   3  -8  -8          2.59          2.29         0.95 o
  -3  -8   7          2.33          2.82         0.63 o
  -3  -8   6         12.42         16.61         0.97 o
  -3  -8   5         32.17         35.97         1.14 o
  -3  -8   4          3.13          3.58         0.73 o
  -3  -8   3         12.90         18.78         1.16 o
  -3  -8   2          5.90          5.95         0.74 o
   3  -8  -2          9.00         12.96         2.60 o
  -3  -8   1         28.39         26.56         0.92 o
   3  -8  -1         46.41         47.07         1.68 o
   3  -8   0          0.95          1.73         0.77 o
  -3  -8  -1         48.64         44.16         0.99 o
   3  -8   1         48.92         40.64         2.15 o
   3  -8   2          3.94          6.57         0.88 o
  -3  -8  -2          4.30          5.55         1.00 o
   3  -8   3         19.17         19.48         0.97 o
  -3  -8  -4         32.18         38.62         0.89 o
   3  -8   4         32.47         31.40         1.91 o
  -3  -8  -5         29.47         27.83         1.33 o
   3  -8   6         45.63         40.73         1.27 o
  -3  -9   4         14.59         13.94         0.56 o
   3  -9  -4         14.78         23.54         1.89 o
  -3  -9   3        101.38        107.91         1.21 o
  -3  -9   2         17.92         18.88         0.67 o
   3  -9  -1          0.01          2.56         0.69 o
  -3  -9   0          7.48          8.60         0.78 o
  -3  -9  -1        226.93        198.99         2.32 o
   3  -9   1        227.64        219.79         2.82 o
  -3  -9  -2          3.10         16.84         1.03 o
   3  -9   3          3.31          6.48         1.33 o
  -4   0  14         37.68         41.16         2.12 o
  -4   0  12          3.22          2.04         1.27 o
   4   0 -10         73.80         95.46         1.60 o
   4   0  -8        398.12        430.91         5.14 o
   4   0  -6        156.97        176.49         2.49 o
  -4   0   4        111.33        139.74         1.12 o
   4   0  -2         66.69        109.48         1.31 o
   4   0   0       2698.49       2639.39        15.48 o
  -4   0  -2       1142.23       1161.98         6.06 o
   4   0   4       2536.40       2416.11         8.20 o
   4   0   6        440.31        351.35         7.82 o
   4   0   8       2030.70       1973.27         7.30 o
  -4   0 -10         54.87         50.91         1.31 o
   4   0  12          9.76         13.19         1.17 o
  -4  -1  14          4.64          4.90         1.07 o
  -4  -1  13          4.88          1.20         0.98 o
  -4  -1  12          0.08          3.88         1.02 o
  -4  -1  11         85.86         79.77         1.56 o
   4  -1 -10          4.41          5.11         0.68 o
  -4  -1   9        104.28        122.11         2.35 o
   4   1  -8        412.46        466.26         4.73 o
   4   1  -7        799.40        859.25         3.63 o
   4  -1  -6         84.16         59.14         1.24 o
  -4  -1   5        195.41        209.80         3.54 o
   4  -1  -5        247.11        256.73         2.34 o
  -4  -1   4        202.78        207.91         1.29 o
  -4   1   3       3180.42       3297.00         5.50 o
  -4  -1   2         11.26         10.16         0.35 o
  -4  -1   1         10.79          8.07         0.30 o
  -4  -1   0        844.09        771.49         3.77 o
  -4  -1  -1        653.27        739.20         2.01 o
  -4   1  -2         11.61         15.67         0.64 o
   4   1   3       1012.30       1041.54         6.90 o
   4  -1   4        264.06        236.04         2.81 o
   4  -1   5        161.25        168.58         2.66 o
  -4  -1  -6        214.32        205.68         2.63 o
   4  -1   7         35.52         32.96         0.64 o
   4   1   8        195.56        201.61         1.87 o
  -4  -1  -9        195.66        190.02         1.74 o
   4   1  10          3.34          2.68         0.59 o
   4   1  11          0.07          0.56         0.80 o
  -4  -1 -12          0.66          1.07         0.64 o
  -4   2  14         22.19         22.54         1.21 o
  -4   2  13         13.21         14.97         1.08 o
   4  -2 -12          2.03          2.42         1.24 o
   4  -2 -11         28.56         28.77         1.38 o
  -4  -2  10        136.50        123.30         1.55 o
  -4  -2  10        145.24        142.73         3.14 o
  -4  -2   9         31.34         27.52         0.91 o
   4  -2  -8        196.28        189.79         3.54 o
   4  -2  -7          8.16          9.23         0.76 o
  -4   2   6        112.50        116.24         1.72 o
   4  -2  -5        138.27        155.77         2.74 o
   4  -2  -5        146.24        170.99         2.09 o
   4  -2  -4         66.95         45.41         0.74 o
  -4  -2   3        624.25        665.30         2.67 o
   4   2  -2         30.18         36.57         0.60 o
   4  -2  -1          4.04          3.49         0.34 o
   4  -2   0       1162.58       1240.56         3.20 o
   4  -2   1       1237.25       1381.33         3.26 o
   4  -2   2         12.03         12.05         0.50 o
   4   2   3        778.82        816.35         4.71 o
   4  -2   4        716.98        684.40         4.18 o
   4   2   5        232.34        229.08         5.19 o
   4  -2   5        232.78        211.49         2.69 o
   4   2   6        635.19        598.79         4.45 o
   4   2   7          3.91          7.82         0.55 o
   4   2   8        127.77        124.81         1.60 o
   4   2   9        141.41        117.26         1.30 o
   4   2  10         32.67         27.82         0.63 o
   4  -2  11         17.64         14.99         1.00 o
   4  -2  12          1.53          3.72         0.50 o
  -4   3  14         10.05          8.51         1.03 o
   4  -3 -13          6.46          6.26         0.96 o
  -4  -3  12         36.59         32.35         1.54 o
   4  -3 -11         11.27         10.03         1.17 o
  -4  -3  10         35.78         41.35         1.11 o
  -4  -3   9        130.02        123.91         1.57 o
  -4  -3   8        248.14        292.95         2.25 o
  -4   3   7        100.19        101.56         1.60 o
  -4   3   6        345.25        348.53         3.25 o
  -4  -3   5          1.37          1.73         1.52 o
  -4   3   5         34.45         34.13         1.22 o
  -4   3   4        212.26        238.42         1.78 o
  -4   3   3        297.96        292.07         2.15 o
  -4   3   2          6.08          5.55         0.54 o
   4  -3  -2        487.25        470.46         6.32 o
   4  -3  -1        234.09        196.66         1.31 o
  -4   3   0        519.90        539.87         2.10 o
  -4  -3  -1         75.74        102.45         0.87 o
  -4  -3  -2        553.72        584.07         2.44 o
  -4  -3  -2        735.30        770.77         7.73 o
   4  -3   3          8.63         10.10         0.86 o
   4  -3   4        213.59        208.87         2.06 o
   4  -3   5         29.88         28.47         1.32 o
  -4  -3  -6         44.23         40.35         1.45 o
   4  -3   7          8.54          9.74         0.67 o
   4  -3   8        481.39        502.69         2.77 o
   4   3   9         16.51         16.17         0.82 o
   4   3  10         23.49         22.28         0.63 o
   4  -3  11          3.28          4.08         0.72 o
  -4  -3 -12          3.01          4.17         0.79 o
  -4  -4  13          0.96          0.39         0.95 o
  -4   4  13          1.64          0.08         0.83 o
  -4  -4  12         14.33         13.54         1.31 o
  -4  -4  11         24.81         21.63         1.61 o
  -4  -4  10        210.60        190.37         2.37 o
   4  -4  -9        194.11        193.83         2.18 o
  -4  -4   8         16.89         14.51         1.16 o
  -4  -4   7         11.84         17.01         0.62 o
  -4   4   6        144.21        141.93         2.24 o
  -4  -4   5          2.07          4.35         1.88 o
  -4   4   5        218.00        216.72         2.83 o
  -4   4   4         42.38         47.12         1.09 o
  -4   4   3        508.73        523.77         3.79 o
  -4  -4   2          0.87          4.31         0.70 o
   4  -4  -2        437.51        409.49         3.89 o
   4  -4  -1        147.57        160.17         1.42 o
  -4  -4   0          2.46          8.40         0.72 o
   4  -4   1          3.39          3.65         0.68 o
  -4  -4  -2        267.36        294.85         2.86 o
   4  -4   2        277.40        275.40         6.06 o
   4  -4   3        597.32        558.11         6.51 o
   4  -4   4         29.40         28.28         1.23 o
  -4  -4  -5        310.90        322.25         1.55 o
   4  -4   6        433.59        414.43         3.04 o
   4  -4   7          5.74          5.55         0.75 o
   4   4   8         27.88         27.77         1.25 o
   4   4   9         15.55         10.13         0.85 o
   4   4  10          0.66          1.30         0.58 o
  -4  -4 -11         94.40         93.80         1.37 o
  -4  -5  12          4.31          2.32         1.01 o
  -4  -5  12          7.38          5.60         0.86 o
  -4  -5  11         31.91         30.23         1.31 o
   4  -5 -10          1.94          1.35         0.80 o
   4  -5  -9         32.52         29.51         1.76 o
   4  -5  -8         49.69         47.85         1.92 o
  -4  -5   7         20.24         19.73         0.84 o
   4  -5  -6        167.34        175.47         1.71 o
  -4  -5   5        195.08        213.35         2.04 o
  -4   5   4         79.59         77.24         1.82 o
   4  -5  -3         62.20         52.33         1.98 o
  -4  -5   2         12.86         12.58         1.41 o
   4  -5  -2         14.52         12.58         2.71 o
   4  -5  -1        197.31        210.73         2.96 o
   4  -5   0          3.64          2.77         1.37 o
   4  -5   1        125.86        122.21         2.13 o
  -4  -5  -2        241.71        261.85         2.34 o
   4  -5   2        267.72        245.23         5.96 o
   4  -5   3         52.99         53.39         0.92 o
  -4  -5  -4         19.39         21.61         0.57 o
  -4  -5  -5         39.64         47.18         1.78 o
  -4  -5  -5         69.68         73.57         1.21 o
   4  -5   6         66.47         73.99         1.19 o
   4  -5   7         16.42         15.13         0.83 o
  -4  -5  -8         83.53         76.99         1.59 o
  -4  -5  -9         47.04         41.56         1.09 o
   4  -5  10         33.61         33.79         0.78 o
  -4  -6  11         42.40         39.39         0.88 o
  -4  -6  10         22.95         22.02         0.97 o
  -4  -6  10         31.58         31.93         1.37 o
   4  -6  -9         50.93         55.94         1.26 o
  -4  -6   8         11.49         10.63         1.02 o
  -4  -6   7         15.92         14.01         1.16 o
   4  -6  -6         98.87         99.27         1.88 o
  -4  -6   5         14.98         15.23         1.04 o
  -4  -6   4         23.51         16.21         0.79 o
  -4  -6   3          8.98         13.38         0.88 o
  -4  -6   2         19.72         16.48         0.65 o
   4  -6  -2         19.73         21.86         2.13 o
  -4  -6   1          1.89          2.11         0.47 o
  -4  -6   1         21.79         19.12         1.83 o
  -4  -6   0          6.31          6.91         0.56 o
  -4  -6  -1          0.04          1.51         0.53 o
  -4  -6  -1          4.59          4.44         1.02 o
  -4  -6  -2        173.54        179.87         1.70 o
  -4  -6  -2        199.17        201.51         3.57 o
  -4  -6  -3         14.09         13.76         0.87 o
   4  -6   4         17.68         10.19         0.63 o
  -4  -6  -5         72.06         76.14         1.13 o
   4  -6   6         21.83         20.81         1.15 o
  -4  -6  -7         69.71         54.04         1.35 o
  -4  -6  -8         94.54        100.40         1.53 o
  -4  -6  -9          2.13          3.46         0.70 o
  -4  -7  10          5.21          6.14         0.88 o
  -4  -7   9         15.33         19.65         0.87 o
  -4  -7   8          0.92          5.85         0.93 o
  -4  -7   7         16.38         14.55         0.82 o
  -4  -7   6         48.85         44.58         1.40 o
  -4  -7   5        116.12        106.59         1.64 o
   4  -7  -4          3.22          4.74         0.67 o
   4  -7  -3         17.83         18.24         1.03 o
  -4  -7   2         75.76         76.10         1.25 o
   4  -7  -2        137.01        156.07         3.42 o
  -4  -7   1         20.66         19.68         0.77 o
  -4  -7   1         63.60         72.07         1.90 o
  -4  -7   0         18.72         21.56         0.72 o
  -4  -7  -1         23.40         22.56         0.70 o
  -4  -7  -1         36.00         31.39         2.13 o
  -4  -7  -2         16.26         21.54         0.75 o
  -4  -7  -2        151.10        148.41         2.28 o
  -4  -7  -3         16.40         15.00         0.86 o
  -4  -7  -4          3.10          3.15         0.70 o
   4  -7   5          6.23         14.31         0.84 o
  -4  -7  -6         28.33         30.89         1.11 o
   4  -7   7          2.11          2.73         0.69 o
  -4  -7  -8         19.22         14.07         1.31 o
  -4  -8   8         44.01         50.70         1.22 o
  -4  -8   7         25.63         26.49         0.76 o
  -4  -8   6          4.01          5.58         0.89 o
   4  -8  -5         29.42         32.54         1.13 o
  -4  -8   4          2.24          2.28         0.78 o
  -4  -8   3         44.19         39.82         1.41 o
  -4  -8   2          0.51          0.40         0.68 o
   4  -8  -2          3.31         12.47         2.61 o
  -4  -8   1          0.40          0.32         0.67 o
   4  -8  -1         35.00         36.97         1.61 o
  -4  -8   0          0.14         -0.32         0.94 o
   4  -8   1          2.11          4.59         0.70 o
   4  -8   1          5.13          2.21         1.71 o
   4  -8   2         23.72         26.67         0.87 o
   4  -8   2         26.33         27.79         2.04 o
  -4  -8  -3         25.48         30.14         1.13 o
  -4  -8  -4          1.85          5.57         0.65 o
   4  -8   5          0.94          0.98         1.33 o
  -4  -8  -6          2.66         -1.21         1.21 o
  -4  -9   4          0.00         -0.44         0.44 o
   4  -9  -3         18.51         17.74         0.80 o
   4  -9  -2          4.35          6.78         0.69 o
   4  -9  -1          0.99          6.10         0.69 o
  -4  -9   0         25.24         21.40         0.92 o
  -4  -9  -1          2.13          8.42         1.09 o
   4  -9   1         19.71         19.39         1.40 o
  -4  -9  -2         10.29         23.98         1.06 o
   4  -9   2         42.88         41.13         1.57 o
  -5   0  14         50.37         54.85         2.33 o
  -5   0  12        213.49        208.98         2.43 o
  -5   0  10        110.31        109.54         2.60 o
   5   0  -8         14.85         16.27         2.70 o
  -5   0   6        313.72        257.53         2.58 o
  -5   0   4        799.97        810.09         4.82 o
   5   0  -2        957.79       1076.85         4.31 o
   5   0   0         10.06          3.27         0.90 o
  -5   0  -2         76.94         83.75         2.02 o
  -5   0  -4         20.68          7.02         1.15 o
   5   0   6         11.17         11.51         2.63 o
   5   0   8        248.14        233.61         2.77 o
   5   0  10         63.36         51.67         1.85 o
   5   0  12         22.99         21.29         1.11 o
  -5  -1  14          3.39          2.92         0.73 o
  -5  -1  13         82.23         75.02         1.94 o
  -5  -1  13        106.58        109.08         1.95 o
  -5  -1  12         55.25         61.55         1.23 o
  -5  -1  11         16.39         17.11         1.26 o
  -5  -1  10         19.00         16.09         0.89 o
   5  -1  -9         55.65         49.23         2.85 o
   5   1  -9        178.15        213.61         2.22 o
   5  -1  -8        127.10        120.95         2.21 o
   5  -1  -7          9.90          8.68         0.69 o
  -5   1   6         28.32         48.68         1.22 o
   5  -1  -5        105.33         92.72         2.92 o
  -5  -1   5        530.19        464.07         2.54 o
   5  -1  -4         91.41        121.43         1.19 o
  -5   1   3        109.51        103.87         1.15 o
  -5   1   2          0.04          3.31         0.36 o
   5  -1  -1        410.00        492.83         1.75 o
  -5  -1   0       1029.56        974.98         4.09 o
   5  -1   1         18.00         16.96         0.70 o
  -5   1  -2         30.09         36.65         1.02 o
   5  -1   3       1851.75       1958.38        10.07 o
   5  -1   4        120.79        137.40         2.38 o
  -5   1  -5        152.18        151.63         4.24 o
   5  -1   5        209.14        209.96         3.89 o
   5  -1   6        203.48        187.66         3.46 o
   5  -1   7         54.28         61.62         0.88 o
   5  -1   8          4.66          4.26         0.85 o
   5   1   9         10.98          7.56         0.85 o
   5   1  10         40.98         26.58         0.75 o
   5   1  11        164.63        153.99         1.57 o
   5   1  12          0.08          1.30         0.59 o
  -5   2  14         27.92         27.58         0.86 o
  -5   2  13         61.25         56.01         1.27 o
  -5  -2  12         80.95         70.31         1.86 o
   5  -2 -11         23.86         31.21         1.46 o
  -5  -2  10          2.69          3.90         0.69 o
  -5  -2   9        196.50        208.69         1.85 o
  -5  -2   8          9.09          9.10         1.40 o
  -5   2   7         29.45         22.40         0.91 o
   5  -2  -6         73.82         62.23         1.42 o
  -5  -2   5        178.04        167.77         2.91 o
  -5  -2   5        180.32        174.09         2.17 o
  -5  -2   4        635.11        593.39         2.68 o
  -5   2   3        174.96        188.32         1.71 o
  -5  -2   2        380.52        349.79         1.70 o
  -5  -2   1        469.21        491.39         1.70 o
   5  -2   0          0.01          7.89         0.77 o
  -5   2  -1         68.58         85.04         1.01 o
   5  -2   2         90.87         87.92         1.26 o
   5  -2   3        156.27        190.79         3.03 o
   5   2   4         51.17         44.90         1.38 o
   5   2   5          3.84         11.76         2.12 o
   5  -2   5         42.67         34.49         1.51 o
   5  -2   6          5.22          9.21         2.30 o
  -5  -2  -6         43.79         47.10         1.22 o
   5  -2   7         23.30         27.93         0.94 o
   5   2   8        111.62        118.09         1.52 o
   5  -2   9         49.59         46.46         0.95 o
   5   2  10          9.52          7.53         0.48 o
   5  -2  11          9.10         10.88         0.87 o
  -5   3  14         11.60         11.11         0.83 o
  -5   3  13         64.42         77.01         1.13 o
  -5  -3  12         52.58         46.58         1.61 o
  -5  -3  11         67.81         76.03         2.23 o
   5  -3 -10          3.89          7.78         1.04 o
   5  -3  -9          2.95          5.82         1.09 o
   5  -3  -8        314.64        315.91         2.76 o
  -5   3   7         40.05         35.93         1.27 o
  -5   3   6         34.73         38.70         1.47 o
  -5  -3   5          2.12          3.01         1.60 o
  -5   3   5        119.77        103.34         1.89 o
   5  -3  -4        113.93        101.25         1.33 o
  -5   3   3        728.50        800.19         3.67 o
  -5  -3   2        255.21        267.75         1.95 o
   5  -3  -2        649.19        727.23         7.58 o
  -5  -3   1          4.56          2.82         0.42 o
   5  -3   0        188.45        197.38         1.72 o
  -5  -3  -1        354.65        333.65         1.97 o
   5  -3   2         48.25         57.50         1.03 o
  -5  -3  -2         49.42         56.38         2.83 o
   5  -3   3        124.96        102.09         2.02 o
  -5  -3  -4         96.57         97.32         1.72 o
   5  -3   5          0.05          1.84         1.68 o
   5  -3   6         51.88         48.40         1.28 o
   5  -3   7         32.35         30.76         0.84 o
   5   3   8        102.18         96.08         1.64 o
   5   3   9         30.39         21.73         0.91 o
   5   3  10         26.55         22.79         0.67 o
   5  -3  11          3.77          3.30         0.73 o
  -5   4  13         21.88         26.02         0.89 o
  -5  -4  13         24.21         30.76         1.23 o
  -5   4  12         15.23         11.71         1.08 o
  -5  -4  11        172.18        151.99         2.79 o
  -5  -4  10         30.08         30.73         1.31 o
  -5  -4   9        223.91        219.61         2.86 o
   5  -4  -8         70.23         77.46         2.08 o
  -5  -4   7         11.52         16.28         0.84 o
  -5   4   6          8.02          6.06         1.48 o
   5  -4  -5        126.97        135.26         3.18 o
  -5   4   5        137.14        139.89         2.91 o
  -5  -4   4          0.05          0.57         0.60 o
  -5  -4   3        423.88        401.89         3.68 o
  -5  -4   2         14.12         15.37         0.81 o
   5  -4  -2        204.34        210.09         3.64 o
   5  -4  -1         48.42         45.33         0.88 o
   5  -4   0          0.01          1.17         0.75 o
   5  -4   1         50.48         55.80         1.53 o
   5  -4   2        109.01         94.99         1.94 o
  -5  -4  -2        134.53        125.98         4.12 o
   5  -4   3         24.40         21.81         1.58 o
   5  -4   4        112.24        118.53         1.21 o
  -5  -4  -5         34.15         43.11         0.94 o
   5  -4   6         14.01         16.47         1.13 o
   5  -4   7         43.47         30.53         0.99 o
   5   4   8        119.47        103.49         1.67 o
   5  -4   9         62.62         53.21         1.03 o
   5  -4  10         16.45         14.44         0.64 o
  -5  -4 -11         14.73          9.69         1.16 o
  -5  -5  12         39.25         36.09         1.39 o
  -5   5  12         39.40         42.01         1.02 o
  -5   5  11          1.49          1.70         0.85 o
   5  -5 -10          7.30          6.82         0.97 o
  -5  -5  10         19.23         17.35         2.25 o
  -5  -5   9          8.18          9.40         1.02 o
  -5  -5   8         70.92         77.99         1.51 o
  -5  -5   7         67.40         55.33         1.06 o
   5  -5  -6         63.27         59.47         1.29 o
  -5  -5   5         20.04         21.87         1.20 o
   5  -5  -4          0.47          1.54         0.70 o
  -5   5   3        422.68        416.02         4.05 o
  -5  -5   2         36.55         35.84         1.49 o
   5  -5  -2        208.53        186.30         5.20 o
   5  -5  -1         80.52         86.80         2.56 o
   5   5   0         33.14         31.89         1.84 o
  -5  -5  -1         59.16         62.32         0.87 o
   5  -5   2         56.81         62.04         1.05 o
  -5  -5  -2         72.05         81.25         1.42 o
  -5  -5  -3         18.43         15.41         0.78 o
  -5  -5  -4         20.78         23.99         0.55 o
  -5  -5  -5         42.61         49.82         0.96 o
  -5  -5  -6         12.31          8.95         0.88 o
   5   5   7         52.71         44.90         0.89 o
   5   5   8         60.48         56.50         1.10 o
  -5  -5  -9        114.45        105.08         1.26 o
  -5  -5 -10          3.75          3.56         0.49 o
  -5  -6  11          9.17          8.35         0.70 o
  -5  -6  10         40.77         35.56         0.88 o
  -5  -6  10         40.77         38.48         1.95 o
   5  -6  -9         28.89         30.53         1.03 o
   5  -6  -8          4.14          6.47         0.97 o
  -5  -6   7          3.03          4.94         1.04 o
   5  -6  -6          1.52          3.62         1.39 o
  -5  -6   5         40.88         41.59         1.33 o
  -5  -6   4          9.83         12.62         0.73 o
  -5  -6   3         37.11         41.71         1.22 o
  -5  -6   2         36.03         38.58         0.87 o
   5  -6  -2        159.50        177.19         1.92 o
   5  -6  -1          6.39          7.17         0.63 o
   5  -6  -1          6.42          6.55         1.83 o
  -5  -6   0         39.08         47.31         1.01 o
  -5  -6  -1         28.53         25.92         0.72 o
   5  -6   1         48.19         44.68         2.39 o
  -5  -6  -2          4.15          2.78         0.70 o
   5  -6   2         51.71         43.90         1.30 o
  -5  -6  -3         11.51         10.86         0.87 o
  -5  -6  -4          3.14          1.87         0.64 o
  -5  -6  -5        101.60        109.54         1.31 o
   5  -6   6         80.64         71.40         1.48 o
  -5  -6  -7          1.23          1.32         0.83 o
  -5  -6  -8         40.75         37.12         1.04 o
   5  -6   9         18.15         19.30         1.00 o
  -5  -7  10          6.49          7.25         0.85 o
  -5  -7   9          8.34          9.50         0.86 o
  -5  -7   8          4.07          5.36         0.78 o
   5  -7  -7         10.26          8.93         0.63 o
  -5  -7   6         12.87         17.07         0.93 o
  -5  -7   5         14.46         16.77         0.92 o
  -5  -7   4         12.02         14.13         0.72 o
  -5  -7   3        120.79        127.27         1.77 o
  -5  -7   2        189.51        189.06         1.75 o
   5  -7  -2        201.08        184.11         3.99 o
  -5  -7   1         17.70         18.01         0.73 o
   5  -7  -1         34.36         33.60         1.69 o
  -5  -7   0          5.07          8.50         0.87 o
  -5  -7  -1          0.66          0.61         0.60 o
   5  -7   2         34.11         32.54         0.93 o
  -5  -7  -2         38.72         33.70         1.47 o
  -5  -7  -3          1.71          2.64         0.74 o
  -5  -7  -4          1.66          2.12         0.68 o
  -5  -7  -5         19.72         19.73         1.22 o
  -5  -7  -6         40.52         38.15         1.04 o
  -5  -7  -7         10.14          9.25         0.68 o
  -5  -8   7          0.40          0.72         0.57 o
  -5  -8   6         11.93         12.84         0.96 o
  -5  -8   5          7.27          7.87         1.09 o
  -5  -8   5          9.88          9.20         1.32 o
   5  -8  -4         13.46         12.48         0.80 o
  -5  -8   3         17.97         16.28         0.98 o
  -5  -8   2          3.67          4.23         0.68 o
  -5  -8   1          4.25          3.92         0.57 o
   5  -8  -1          5.75          3.33         1.57 o
   5  -8   0         17.58         19.45         1.05 o
   5  -8   1          2.66          5.77         0.66 o
   5  -8   2          0.06          0.62         0.73 o
   5  -8   2          1.33          1.58         1.63 o
  -5  -8  -3         31.99         35.61         0.92 o
   5  -8   4         36.41         37.53         0.75 o
  -5  -8  -5         19.38         14.19         0.95 o
   5  -9  -3          2.39          4.19         0.81 o
   5  -9  -2         45.81         47.79         0.90 o
   5  -9  -1         24.71         28.50         0.80 o
  -5  -9   0         13.11         14.31         1.39 o
  -5  -9  -1          0.29          9.29         0.91 o
  -6   0  14          6.00          1.43         1.30 o
  -6   0  12         20.48         26.95         2.36 o
  -6   0  10         63.05         63.47         2.28 o
  -6   0   8         31.74         18.74         1.97 o
  -6   0   6        624.39        548.75         4.35 o
  -6   0   4        225.41        245.89         2.95 o
   6   0  -2       5966.25       5217.65        10.43 o
   6   0   0        591.16        552.14         4.56 o
   6   0   2        418.07        462.00         6.87 o
   6   0   4        918.22        956.60        11.28 o
   6   0   6        115.30        118.34         1.63 o
   6   0   8         32.26         30.10         1.49 o
   6   0  10          5.10          3.09         1.12 o
  -6  -1  14         14.11          7.59         1.22 o
  -6  -1  13          2.35          1.86         1.03 o
  -6  -1  13         29.85         32.18         1.22 o
  -6  -1  12         32.97         35.74         1.13 o
  -6  -1  11          7.23          9.83         1.09 o
  -6   1  10         18.27         24.40         0.89 o
  -6  -1   9        276.41        318.80         2.26 o
   6  -1  -8        144.47        138.79         2.92 o
  -6   1   7         91.64         64.37         1.33 o
   6  -1  -6         23.47         14.35         1.18 o
  -6   1   5          8.60         18.16         1.07 o
  -6  -1   4        251.47        230.94         1.75 o
  -6   1   3        726.60        731.33         3.88 o
   6   1  -2         16.81         32.47         0.77 o
  -6  -1   1        204.53        241.73         1.56 o
   6  -1   0       1088.64       1130.69         4.66 o
  -6   1  -1        106.66        113.36         1.47 o
  -6   1  -2         13.88         14.44         0.85 o
   6  -1   3        263.12        276.99         4.29 o
   6   1   4         28.60         22.77         1.34 o
   6  -1   5         12.03          7.24         1.48 o
   6  -1   5         21.98         14.99         2.05 o
   6   1   6         12.70         13.15         0.86 o
   6  -1   7         12.57         11.97         0.61 o
   6  -1   8         71.10         59.18         1.20 o
   6   1   9         19.50         13.02         0.85 o
   6   1  10         11.28          6.96         0.66 o
   6   1  11         35.21         38.37         0.85 o
  -6   2  14          2.94          5.00         0.81 o
  -6   2  13          6.66          4.72         0.90 o
  -6  -2  13         21.66         21.80         1.11 o
  -6  -2  12         89.02         78.70         1.35 o
   6  -2 -11         14.67         18.08         1.18 o
  -6  -2  10         97.52        103.56         1.54 o
  -6  -2   9         75.40         78.98         1.64 o
  -6  -2   8         21.97         31.80         3.33 o
  -6   2   7        131.12        117.40         1.79 o
  -6   2   6         51.34         57.88         1.49 o
  -6  -2   5         30.57         26.49         2.06 o
   6  -2  -5         33.77         33.79         1.32 o
   6  -2  -4         26.38         19.98         0.71 o
  -6   2   3        687.57        663.48         4.04 o
  -6  -2   2         12.59         24.85         0.77 o
  -6   2   1        278.54        270.20         1.77 o
   6  -2   0         88.12         75.16         1.54 o
  -6  -2  -1        455.70        471.05         2.72 o
  -6   2  -2        164.72        182.69         1.86 o
   6  -2   3        508.46        499.08         4.48 o
   6  -2   4         82.87         80.42         1.46 o
  -6   2  -5        118.91        130.08         2.18 o
   6   2   6         91.62         93.31         1.35 o
   6   2   7         51.10         43.73         0.92 o
   6   2   8         35.87         25.55         1.00 o
   6   2   9         25.66         19.36         0.78 o
   6   2  10         49.15         40.87         0.67 o
  -6  -2 -11         26.49         27.40         0.72 o
  -6   3  14         12.40         16.76         0.90 o
  -6   3  13         50.22         64.28         1.26 o
  -6   3  12         13.52         12.16         0.99 o
  -6   3  11        312.93        316.66         3.09 o
  -6  -3  10         20.43         21.58         1.05 o
  -6  -3   9        580.19        657.02         3.63 o
  -6  -3   8          0.92          3.36         1.09 o
  -6   3   7        241.64        227.21         3.29 o
  -6   3   6         30.20         22.19         1.31 o
  -6  -3   5        190.95        181.06         4.51 o
  -6   3   5        196.49        188.56         2.52 o
  -6  -3   4         35.72         40.52         0.82 o
  -6   3   3          8.14          8.79         0.98 o
  -6  -3   2          1.65          2.88         0.62 o
   6  -3  -1         38.78         39.11         0.90 o
  -6  -3   0         15.77         19.93         0.81 o
  -6   3  -1        179.61        167.11         1.65 o
   6  -3   2          2.61          3.24         0.59 o
  -6   3  -3         54.17         49.51         1.60 o
   6  -3   4          0.35          1.65         0.48 o
   6  -3   5         90.73         98.13         1.25 o
   6  -3   6         64.24         61.90         1.40 o
   6  -3   7        229.54        186.94         1.58 o
   6   3   8          6.07          7.22         0.97 o
   6   3   9         55.03         44.26         0.97 o
   6   3  10         15.67         15.26         0.56 o
  -6  -3 -11          3.00          5.06         1.05 o
  -6   4  13          2.21          4.86         0.70 o
  -6  -4  13         47.58         53.43         1.33 o
  -6   4  12         47.44         47.53         1.25 o
  -6   4  11          2.46          1.83         1.11 o
  -6  -4  10         37.11         35.29         2.02 o
   6  -4 -10        178.66        170.31         3.47 o
   6  -4  -9        157.77        153.13         2.54 o
   6  -4  -8        156.00        178.06         2.88 o
   6  -4  -7         11.63         16.14         0.91 o
   6  -4  -6          4.55          4.27         0.95 o
  -6  -4   5          0.91          1.13         1.51 o
  -6   4   5          7.49          6.40         1.14 o
  -6   4   4          0.04          0.95         0.82 o
   6  -4  -3        429.89        402.85         4.08 o
  -6  -4   2         35.87         35.57         1.21 o
   6  -4  -2        113.43        105.77         4.29 o
   6   4  -1         76.46         82.09         1.29 o
  -6  -4   0       1120.66       1079.23         6.10 o
   6  -4   1        110.11        106.85         1.82 o
   6  -4   2        198.49        161.70         2.51 o
   6  -4   3        248.30        282.05         2.41 o
  -6  -4  -4         40.29         38.34         0.79 o
   6  -4   5         86.99         93.41         1.28 o
   6  -4   6          7.04          7.11         1.07 o
   6  -4   7          4.69          2.61         0.70 o
   6   4   8         23.48         17.81         1.06 o
   6   4   9         11.49         12.54         0.74 o
  -6  -4 -10         30.29         29.47         0.69 o
  -6  -5  12          7.15          6.49         1.00 o
   6  -5 -12          8.33          7.96         1.11 o
  -6  -5  11         31.46         32.52         1.25 o
   6  -5 -10          0.51          0.34         0.76 o
   6  -5  -9         79.38         85.92         1.42 o
   6  -5  -8         65.31         73.99         1.47 o
   6  -5  -7         87.82         88.50         1.22 o
   6  -5  -6          6.81         10.35         1.02 o
  -6  -5   5         22.83         25.72         1.56 o
   6  -5  -5         24.83         31.39         1.63 o
  -6  -5   4         13.02         14.77         1.11 o
  -6  -5   3         61.63         64.45         1.55 o
  -6  -5   2         21.42         25.81         0.89 o
   6  -5  -2         61.84         78.55         2.37 o
  -6  -5   1         55.09         67.86         0.90 o
  -6  -5   0        103.42        114.65         1.26 o
  -6  -5  -1          2.84          3.26         0.48 o
  -6  -5  -2          6.89         11.45         0.72 o
   6  -5   2         73.24         90.05         1.56 o
   6  -5   3        120.39        132.11         1.59 o
  -6  -5  -4          0.03          0.38         0.55 o
  -6  -5  -5         19.68         16.31         0.93 o
  -6  -5  -6         18.57         17.10         0.92 o
   6   5   7          6.86          7.39         0.70 o
   6   5   8         18.35         16.25         0.80 o
  -6  -5  -9          6.26          5.31         0.65 o
  -6  -5  -9         24.17         26.67         1.01 o
  -6  -6  11         10.43          8.44         0.69 o
  -6  -6  10          2.33          2.20         0.75 o
   6  -6 -10          2.56          2.07         1.16 o
   6  -6  -9         19.07         20.87         1.02 o
   6  -6  -8         27.22         27.01         1.10 o
  -6  -6   7          8.07          8.89         0.89 o
  -6  -6   6         20.67         24.53         1.12 o
  -6  -6   5          2.77          1.84         1.33 o
  -6  -6   5         12.43         23.14         1.51 o
  -6  -6   4         52.85         55.77         1.01 o
  -6  -6   3         10.04         10.24         1.18 o
  -6  -6   2         66.85         55.65         1.21 o
   6  -6  -2         69.80         57.78         1.69 o
  -6  -6   1         27.64         27.40         0.71 o
  -6  -6   0        977.84        983.96         3.44 o
   6  -6   1         86.30         82.64         0.94 o
  -6  -6  -2        135.22        115.79         1.43 o
  -6  -6  -2        188.32        162.30         1.90 o
   6  -6   3         45.70         41.77         1.08 o
   6  -6   4         54.61         62.23         0.99 o
   6  -6   5         11.91         10.10         0.99 o
  -6  -6  -6         49.86         42.29         1.22 o
  -6  -6  -7          0.10          0.13         0.73 o
  -6  -6  -8         76.20         75.80         1.31 o
   6  -7  -9         31.19         30.03         0.76 o
  -6  -7   8         22.34         27.94         0.89 o
  -6  -7   7         11.33         12.26         0.68 o
  -6  -7   6        106.18        104.40         1.41 o
  -6  -7   5          9.54          6.87         1.27 o
  -6  -7   5         31.61         31.56         1.23 o
  -6  -7   4          3.41          3.71         0.66 o
  -6  -7   3         16.58         14.49         1.21 o
  -6  -7   2          6.49          7.11         0.90 o
  -6  -7   2         30.75         31.73         1.61 o
  -6  -7   1         45.85         45.69         0.92 o
  -6  -7   0          1.38          1.06         0.68 o
  -6  -7  -1          0.28          1.03         0.54 o
   6  -7   2         29.08         26.80         0.88 o
  -6  -7  -2        103.09         88.71         1.44 o
  -6  -7  -3         18.45         22.22         0.98 o
   6  -7   4         21.97         23.12         0.69 o
   6  -7   5         26.97         27.50         0.97 o
   6  -7   6          9.20          8.85         0.91 o
  -6  -7  -6         16.30         13.69         1.37 o
  -6  -8   7          1.07          1.29         0.85 o
  -6  -8   6         25.63         27.89         0.97 o
  -6  -8   5          1.31          1.33         0.94 o
  -6  -8   5         21.62         25.61         0.95 o
  -6  -8   4          0.41          1.11         0.53 o
  -6  -8   3         18.81         18.35         0.99 o
  -6  -8   2          1.78          1.69         0.62 o
  -6  -8   1         67.85         70.46         1.04 o
  -6  -8   0         28.08         34.08         1.12 o
   6  -8   1         63.16         62.60         0.95 o
   6  -8   2          0.01          1.70         0.69 o
  -6  -8  -3         51.02         48.66         0.87 o
   6  -8   4          1.17          0.00         0.85 o
  -7   0  14         47.34         40.72         2.23 o
  -7   0  12         33.21         37.33         2.44 o
  -7   0  10          5.76         11.48         1.71 o
  -7   0   8        808.53        694.96         8.13 o
  -7   0   6        732.53        754.12         6.54 o
  -7   0   4        182.05        259.68         3.21 o
   7   0  -2        478.89        439.92         3.38 o
  -7   0   0        305.93        256.87         3.74 o
   7   0   2          0.41          0.64         1.62 o
   7   0   4         34.19         40.21         2.91 o
   7   0   6        231.81        233.13         2.16 o
   7   0   8         14.41          9.76         1.21 o
   7   0  10         16.12         12.12         1.14 o
  -7  -1  14          7.25          4.91         1.17 o
  -7  -1  13         19.49         24.18         1.42 o
  -7  -1  13         24.93         28.52         1.58 o
  -7  -1  12          0.14          0.36         1.11 o
  -7  -1  12         25.67         30.28         1.14 o
   7  -1 -11        339.01        397.34         2.65 o
  -7  -1  10        120.87        121.07         1.38 o
  -7  -1   9          9.40          8.17         1.02 o
  -7   1   8         56.50         47.66         2.59 o
  -7   1   7        968.61        846.66         4.93 o
  -7   1   6        138.77        111.48         2.55 o
  -7   1   5        117.34        120.17         2.12 o
  -7   1   4         32.82         27.90         1.11 o
  -7   1   3       2276.80       2410.53         6.69 o
   7   1  -2       1045.84        957.52         4.47 o
   7   1  -1        759.07        735.87         3.58 o
  -7  -1   0         24.26         26.66         1.41 o
   7  -1   1         11.15         19.37         0.94 o
   7  -1   2         31.09         30.39         1.16 o
   7  -1   3         92.54         97.53         2.84 o
  -7   1  -4         52.53         61.88         1.90 o
   7   1   5         49.51         53.51         1.20 o
   7  -1   6         75.58         80.55         1.31 o
   7  -1   7         67.94         62.32         0.92 o
   7   1   8         43.05         36.65         1.18 o
  -7  -1  -9         44.94         41.69         1.57 o
   7   1   9        101.26         88.29         1.35 o
   7   1  10          2.43          3.18         0.54 o
   7  -1  11         53.97         56.13         1.55 o
  -7   2  14          6.22          8.01         0.87 o
  -7  -2  13          1.51          2.34         1.21 o
  -7  -2  13         20.34         22.21         1.07 o
  -7  -2  12          4.78          4.32         0.87 o
  -7  -2  11        141.63        146.07         1.78 o
  -7  -2  10         47.31         47.12         0.96 o
  -7  -2   9         56.32         72.25         1.38 o
  -7  -2   8        563.85        657.92         2.75 o
  -7   2   7          0.81          0.39         0.85 o
  -7   2   6         28.49         34.79         1.54 o
  -7   2   5        165.93        144.30         2.15 o
   7  -2  -4        324.56        315.45         2.50 o
  -7   2   3        199.07        223.09         2.97 o
  -7  -2   2        213.71        199.40         1.78 o
   7  -2  -1        114.32        114.11         1.57 o
   7  -2   0        281.80        300.41         3.77 o
   7  -2   1          7.57          5.54         0.69 o
   7  -2   2          1.37          1.24         0.63 o
   7  -2   3         48.41         44.89         1.53 o
   7  -2   4         89.71         82.86         1.13 o
   7  -2   5          0.26          0.16         1.05 o
   7   2   5         11.60         12.50         0.90 o
   7  -2   6         70.27         69.43         1.25 o
   7   2   7         77.57         58.59         1.01 o
   7   2   8         15.69         12.53         0.85 o
   7   2   9          0.75          0.51         0.59 o
   7  -2   9          2.31          1.43         1.01 o
   7   2  10         41.38         36.02         0.73 o
  -7  -3  13          4.95          6.95         1.28 o
  -7   3  13          5.44          7.02         1.15 o
  -7   3  12         10.39         14.97         1.15 o
  -7  -3  11          1.32          1.00         0.93 o
  -7  -3  10        245.06        263.34         1.92 o
  -7  -3   9         52.70         59.99         1.21 o
  -7  -3   8        678.62        731.89         4.32 o
  -7  -3   7         18.04         21.94         0.94 o
   7  -3  -6         48.09         40.09         1.73 o
  -7   3   5         23.99         20.95         1.32 o
  -7  -3   4        337.67        293.74         2.61 o
  -7   3   3        145.50        118.41         2.24 o
  -7  -3   2        281.11        304.03         2.40 o
  -7  -3   1        727.47        696.67         3.60 o
   7  -3   0         24.96         24.08         1.03 o
  -7  -3  -1        376.63        358.31         2.51 o
   7  -3   2          1.14          3.19         0.68 o
  -7  -3  -3        110.96        139.84         1.88 o
   7  -3   4         24.54         24.66         0.64 o
   7  -3   5         93.03        107.53         2.40 o
   7  -3   5        230.15        236.88         2.52 o
   7  -3   6         78.55         78.82         1.51 o
   7   3   7        277.83        237.81         1.73 o
   7   3   8        101.24        102.35         1.50 o
   7   3   9          1.20          2.68         0.97 o
   7  -3   9          2.24          2.69         0.76 o
  -7  -3 -10          1.13          1.55         0.85 o
  -7  -4  13         23.83         17.16         1.00 o
   7  -4 -13         44.72         41.32         1.21 o
  -7   4  12          2.72          4.39         0.98 o
  -7   4  11          9.12         12.43         1.18 o
  -7  -4  10         58.48         62.60         1.61 o
   7  -4  -9        166.33        167.51         2.65 o
  -7  -4   8        416.95        442.78         3.49 o
  -7  -4   7          0.26          1.00         0.73 o
  -7  -4   6         67.43         87.50         1.45 o
  -7  -4   5        249.34        282.53         1.91 o
  -7  -4   4          2.62          4.51         0.96 o
   7  -4  -3         33.72         30.17         1.48 o
  -7  -4   2          2.75          4.33         0.81 o
   7  -4  -1         87.73         84.78         1.87 o
   7  -4   0          2.53          1.46         0.96 o
   7  -4   1        129.53        117.36         1.16 o
   7  -4   2        190.00        211.86         2.20 o
  -7  -4  -2        408.22        441.93         3.17 o
   7  -4   3         77.26         74.11         1.49 o
   7  -4   4         21.48         14.29         0.68 o
   7  -4   5        269.62        253.09         3.56 o
  -7  -4  -5        291.86        260.02         2.61 o
   7  -4   6         44.10         37.17         1.24 o
   7   4   7          7.01          6.94         0.74 o
   7   4   8          5.31          4.76         0.89 o
   7   4   9          1.17          1.38         0.43 o
  -7  -5  12         16.79         16.22         1.03 o
   7  -5 -12         16.98         16.76         0.85 o
   7  -5 -11         18.87         18.39         1.08 o
   7  -5 -10          0.29          1.53         0.75 o
   7  -5  -9        652.44        670.89         3.39 o
   7  -5  -8        152.34        149.32         1.80 o
   7  -5  -7         17.47         16.60         0.74 o
   7  -5  -6         24.79         29.03         1.15 o
   7  -5  -5         70.42         73.21         1.57 o
  -7  -5   4         51.95         53.18         1.03 o
  -7  -5   3         13.11         12.72         0.80 o
  -7  -5   2         93.26        111.78         1.25 o
  -7  -5   2         98.16        120.90         2.05 o
  -7  -5   1         62.33         52.89         0.87 o
  -7  -5   0        232.06        245.66         1.90 o
   7  -5   1          0.07          1.86         0.58 o
   7  -5   2          0.00          1.45         0.87 o
  -7  -5  -2         77.13         78.76         1.90 o
   7  -5   3          5.88          4.10         0.90 o
  -7  -5  -4         13.38         10.29         0.64 o
   7  -5   5         19.05         14.91         1.41 o
  -7  -5  -5         56.01         52.64         1.26 o
   7  -5   6         20.74         18.00         1.06 o
   7   5   7         13.05         14.78         0.72 o
   7   5   8         60.25         56.68         0.89 o
  -7  -6  11         78.31         73.70         1.12 o
  -7  -6  10         12.08          8.75         0.58 o
  -7  -6   9         53.00         54.15         1.71 o
  -7  -6   9         98.92         98.94         1.34 o
  -7  -6   8        193.21        192.49         1.60 o
  -7  -6   7         42.51         41.45         0.95 o
  -7  -6   6         64.16         63.52         1.64 o
  -7  -6   5         58.35         59.36         1.29 o
  -7  -6   4          0.33          1.33         0.83 o
  -7  -6   3          9.53          9.15         0.91 o
  -7  -6   2         74.63         71.86         1.51 o
  -7  -6   2        170.84        161.18         2.28 o
  -7  -6   1          0.84          2.94         0.67 o
  -7  -6   0        191.81        171.53         1.67 o
  -7  -6  -1         84.47         84.08         0.94 o
  -7  -6  -2         16.50         15.77         0.66 o
  -7  -6  -2        143.72        145.61         2.99 o
   7  -6   3         75.43         74.22         1.17 o
   7  -6   4          0.02          0.24         0.55 o
   7  -6   5          0.10          0.49         1.09 o
  -7  -6  -5         32.89         32.15         1.03 o
   7   6   6         13.26         10.22         0.74 o
  -7  -6  -7          2.80          2.40         0.65 o
  -7  -7   9         96.20         98.61         1.27 o
  -7  -7   8        107.02        115.78         1.65 o
  -7  -7   7          3.21          2.28         0.57 o
  -7  -7   6         18.28         21.84         1.16 o
  -7  -7   5          8.45          8.79         1.06 o
  -7  -7   4         71.28         67.67         1.04 o
  -7  -7   3          2.31          0.71         0.83 o
  -7  -7   2        104.02         89.49         1.27 o
  -7  -7   2        124.71        117.90         1.87 o
  -7  -7   1         51.10         53.70         0.83 o
  -7  -7   0         48.27         48.78         1.10 o
   7  -7   1         33.25         32.68         0.71 o
  -7  -7  -2          5.39          7.73         0.74 o
  -7  -7  -2         38.36         38.36         1.38 o
  -7  -7  -3         13.19         14.72         0.99 o
   7  -7   4          0.74          0.40         0.68 o
   7  -7   5         20.35         20.68         1.11 o
  -7  -7  -5         21.57         19.30         0.99 o
  -7  -8   7          9.05         10.60         0.86 o
  -7  -8   6         48.06         51.15         1.09 o
  -7  -8   5          1.32          0.79         0.70 o
  -7  -8   4          0.00         -0.23         0.55 o
  -7  -8   3         37.82         37.26         1.08 o
  -7  -8   2         16.22         15.13         0.68 o
  -7  -8   1          2.11          2.05         0.57 o
  -7  -8   0         31.07         31.14         1.00 o
   7  -8   1         29.99         29.36         0.86 o
   7  -8   2          8.40         11.34         0.58 o
   7  -8   3          4.48          4.51         1.17 o
  -8   0  14          6.94          7.04         1.69 o
  -8   0  12         78.29         91.55         2.91 o
  -8   0  10         21.00         18.68         1.97 o
  -8   0   8        465.00        543.39         4.24 o
  -8   0   6        318.78        280.17         6.36 o
  -8   0   4       1691.08       1460.84         7.95 o
  -8   0   2          2.05          8.71         0.84 o
  -8   0   0         74.42         91.92         2.49 o
  -8   0  -2          0.27          0.64         0.92 o
   8   0   4          4.02          4.73         1.15 o
   8   0   6         25.39         30.82         1.16 o
   8   0   8         55.76         49.93         1.47 o
   8   0  10         75.22         73.97         1.56 o
  -8  -1  14         16.49         21.15         1.29 o
  -8   1  13         89.95        104.55         2.38 o
  -8  -1  13         96.89        110.87         2.73 o
  -8  -1  12         73.00         81.64         1.33 o
  -8  -1  11        171.56        173.35         2.15 o
  -8  -1  10          1.07          2.24         0.80 o
  -8  -1   9        980.57       1168.77         3.82 o
  -8  -1   8        576.92        699.02         3.25 o
  -8   1   7        307.85        211.63         2.39 o
  -8   1   6        272.97        240.44         3.69 o
  -8   1   5        188.33        161.67         2.18 o
  -8   1   4        144.35        125.87         2.08 o
   8  -1  -3        307.33        319.50         3.55 o
   8   1  -2        549.70        495.44         3.49 o
   8   1  -1        833.63        826.67         4.59 o
  -8  -1   0         44.46         55.34         1.67 o
   8  -1   1          5.94          7.29         0.90 o
   8  -1   2         14.08         12.61         0.97 o
   8   1   3        145.77        159.10         4.61 o
   8   1   4        101.48        109.26         1.39 o
   8  -1   5         11.10         13.15         0.97 o
  -8  -1  -5         42.45         55.10         2.23 o
   8   1   6          8.65          9.04         0.92 o
   8  -1   7        130.42        106.98         1.23 o
   8   1   8        332.37        289.20         2.19 o
   8   1   9         22.09         16.78         0.59 o
   8   1  10          3.61          4.28         0.59 o
  -8   2  14         37.49         47.32         2.00 o
  -8   2  13          1.18          2.94         1.30 o
  -8  -2  13          6.46          7.24         0.94 o
  -8  -2  12          5.61          5.36         0.96 o
  -8  -2  11        158.07        176.83         2.15 o
  -8  -2  10         91.48         99.46         1.35 o
  -8  -2   9        147.26        170.32         1.81 o
  -8  -2   8         45.54         54.67         1.36 o
  -8  -2   7          5.15          4.59         0.78 o
  -8   2   6        645.85        562.85         5.82 o
  -8   2   5         57.30         48.49         1.51 o
  -8  -2   4         45.18         39.39         1.20 o
  -8   2   3        445.05        384.69         4.10 o
  -8  -2   2        143.69        129.66         1.58 o
   8  -2  -1        667.87        649.43         3.23 o
   8   2   0        155.11        141.88         2.33 o
   8   2   1        242.08        232.79         3.25 o
   8   2   2         92.07         90.26         1.70 o
  -8  -2  -3        155.98        175.59         1.91 o
   8   2   4         42.22         42.60         0.73 o
   8  -2   5        226.99        232.87         1.97 o
  -8  -2  -5        227.26        212.19         2.45 o
   8   2   6        359.98        340.83         2.56 o
   8   2   7         16.70         19.43         0.65 o
   8   2   8        116.99        112.85         1.26 o
   8   2   9          6.06          3.08         0.42 o
  -8   3  13         19.05         17.52         0.93 o
   8  -3 -13        104.39        103.53         2.24 o
  -8  -3  12         25.69         29.90         1.03 o
  -8  -3  11        159.05        172.27         2.03 o
  -8  -3  10          1.64          3.13         0.81 o
  -8  -3   9        108.13        124.40         1.61 o
  -8  -3   8        262.28        319.67         2.95 o
  -8  -3   7         68.78         78.74         1.38 o
  -8  -3   6         61.95         60.97         1.32 o
  -8  -3   5          0.08          1.50         2.74 o
  -8  -3   4          0.02          0.90         0.74 o
  -8   3   3         47.56         41.92         1.56 o
  -8  -3   2         33.54         27.93         0.89 o
  -8  -3   1         12.22         10.69         0.84 o
  -8  -3   0         16.94         15.12         1.13 o
  -8  -3  -1          0.02          3.46         0.67 o
   8  -3   2         12.73         16.43         0.65 o
  -8  -3  -3        344.28        357.69         2.67 o
   8  -3   4          3.61          2.68         0.53 o
   8  -3   5         21.65         23.03         1.50 o
   8  -3   5         30.98         29.17         1.43 o
   8  -3   6         35.00         40.26         1.23 o
   8   3   7          2.47          1.98         0.58 o
   8  -3   8         87.33         74.15         1.07 o
   8   3   9         24.28         22.90         0.55 o
   8  -4 -13         26.04         29.51         0.83 o
  -8  -4  12          0.87          0.74         0.94 o
  -8  -4  12          2.90          2.11         1.19 o
   8  -4 -11        110.19        114.59         1.83 o
  -8  -4  10         70.26         69.89         1.27 o
  -8  -4   9         89.91         91.29         1.72 o
  -8  -4   8         65.03         62.14         1.72 o
  -8  -4   7          0.82          1.57         0.74 o
  -8  -4   6        527.79        548.06         3.20 o
  -8  -4   5         46.41         56.24         1.10 o
  -8  -4   4        115.81        104.74         1.11 o
  -8  -4   3        187.93        221.20         2.19 o
   8  -4  -2        306.71        382.21         2.37 o
  -8  -4   2        441.89        484.00         4.82 o
   8  -4  -1         57.63         60.04         0.89 o
  -8  -4   0         34.88         49.99         1.10 o
   8  -4   1        482.03        503.45         2.41 o
   8  -4   2          0.06          2.45         0.77 o
  -8  -4  -2         73.27         80.71         2.81 o
   8  -4   3         73.67         72.16         1.51 o
   8  -4   4         67.18         62.03         1.05 o
   8  -4   5         90.44        102.56         2.38 o
  -8  -4  -5        319.69        303.48         3.93 o
   8  -4   6        281.18        237.58         2.07 o
   8   4   7         25.51         24.20         1.00 o
   8   4   8         25.93         29.21         0.92 o
   8  -5 -12          0.83          1.79         0.94 o
   8  -5 -11          9.84          9.36         0.79 o
   8  -5 -10         42.68         39.34         0.85 o
   8  -5  -9         51.33         49.25         1.39 o
   8  -5  -8        118.24        117.34         1.68 o
   8  -5  -7          5.60          5.35         0.77 o
   8  -5  -6         93.18        111.13         1.71 o
   8  -5  -5         50.41         54.81         1.49 o
  -8  -5   4         34.55         37.71         0.85 o
  -8  -5   3         90.79        104.82         1.36 o
  -8  -5   2        108.40        111.51         1.13 o
  -8  -5   2        108.40        115.86         2.07 o
   8  -5  -1        273.38        252.59         1.64 o
   8  -5   0         60.27         61.85         1.31 o
   8  -5   1         10.95         10.68         0.67 o
   8  -5   2         11.43         14.24         0.89 o
  -8  -5  -2         37.81         34.12         2.54 o
   8  -5   3         24.65         22.68         0.96 o
  -8  -5  -4         12.12         13.47         0.62 o
   8  -5   5          7.51          5.25         1.16 o
   8  -5   5         48.39         41.76         1.16 o
   8  -5   6         32.79         27.68         0.88 o
   8   5   7          6.54          7.50         0.59 o
   8  -5   8         25.99         27.06         1.32 o
  -8  -6  10          6.12          6.34         0.61 o
  -8  -6   9          9.00         10.09         1.24 o
  -8  -6   8         33.71         45.59         1.61 o
  -8  -6   7         47.19         39.59         0.93 o
  -8  -6   6         30.67         28.91         1.13 o
  -8  -6   5        141.46        140.71         1.58 o
  -8  -6   4        142.63        135.76         1.42 o
   8  -6  -3         51.61         49.57         1.28 o
  -8  -6   2        178.81        167.53         1.49 o
  -8  -6   1         35.73         38.40         0.80 o
  -8  -6   0         39.99         41.81         1.00 o
  -8  -6  -1         19.58         16.15         0.76 o
  -8  -6  -2          1.15          1.32         0.62 o
  -8  -6  -2         47.04         46.81         2.25 o
  -8  -6  -3         14.16         15.53         0.83 o
   8  -6   4         52.75         47.63         0.84 o
   8  -6   5          9.55          8.08         1.09 o
  -8  -6  -5         16.82         13.76         0.75 o
   8   6   6         22.32         23.52         0.79 o
  -8  -7   9         20.19         25.44         1.25 o
  -8  -7   8         95.50         95.95         1.42 o
  -8  -7   7          0.56          0.55         0.71 o
  -8  -7   6         39.73         46.35         1.14 o
  -8  -7   5         19.14         17.50         1.35 o
   8  -7  -5         23.48         24.00         1.24 o
  -8  -7   4          0.44          0.66         0.65 o
  -8  -7   3         20.47         23.75         1.12 o
  -8  -7   2         46.33         41.46         0.82 o
  -8  -7   2         50.17         51.28         2.12 o
  -8  -7   1         48.35         39.72         0.73 o
  -8  -7   0         24.37         22.26         0.86 o
  -8  -7  -1          0.98          1.06         0.52 o
  -8  -7  -2         28.37         33.82         0.86 o
   8  -7   3         17.35         16.45         0.90 o
   8  -7   4         20.71         19.96         0.77 o
  -8  -8   6          2.86          2.25         1.06 o
  -8  -8   5         25.07         25.27         0.77 o
   8  -8  -5         26.17         28.13         1.19 o
  -8  -8   4         10.79         10.88         0.56 o
  -8  -8   3         36.57         30.57         0.90 o
   8  -8  -2         21.07         24.40         0.64 o
   8  -8  -1          0.01          1.67         0.49 o
  -8  -8   0         13.55         10.77         0.95 o
   8  -8   1         45.47         55.02         1.28 o
  -9   0  14         70.74         59.09         2.21 o
  -9   0  12         23.81         38.78         2.43 o
  -9   0  10         74.32         68.15         1.69 o
  -9   0   8       2729.19       3248.93         9.83 o
  -9   0   6         14.70          9.49         2.73 o
  -9   0   4        375.99        308.77         3.98 o
   9   0  -2          5.23          0.93         1.32 o
  -9   0   0       1109.19        971.69        10.34 o
   9   0   2        415.15        467.47         4.47 o
   9   0   4         73.57         79.05         2.21 o
   9   0   6         32.20         36.30         1.47 o
   9   0   8        485.23        473.80         4.34 o
  -9  -1  14         30.88         36.22         1.32 o
  -9  -1  13          4.92          5.78         1.01 o
  -9  -1  12         27.87         23.88         1.24 o
  -9  -1  11        328.78        376.34         2.88 o
  -9  -1  10          6.93          6.58         0.85 o
  -9  -1   9       2315.67       2658.43         5.62 o
  -9  -1   8        180.40        223.44         2.08 o
  -9  -1   7        111.19        130.33         1.36 o
  -9   1   6        285.57        229.03         3.63 o
  -9   1   5         22.55          9.84         1.43 o
  -9   1   4         47.12         42.93         1.44 o
  -9   1   3         75.10         70.63         1.96 o
  -9   1   2         12.30          7.69         0.73 o
  -9   1   1         22.25         18.77         0.97 o
  -9   1   0         33.44         33.12         1.63 o
  -9   1  -1          4.20          3.66         0.89 o
   9  -1   2         19.56         23.23         0.72 o
  -9  -1  -3          5.09          5.41         1.04 o
   9   1   4         87.45         93.38         1.35 o
   9   1   5         31.28         25.37         0.94 o
   9   1   6         13.77         14.95         0.93 o
   9   1   7        111.56        106.50         1.16 o
   9   1   8         21.50         24.05         0.80 o
   9   1   9        112.16        102.76         0.98 o
  -9   2  13         21.51         29.14         1.01 o
  -9  -2  13         43.87         53.16         1.96 o
  -9  -2  12         15.88         16.00         0.98 o
  -9  -2  11         61.34         64.44         1.50 o
  -9  -2  10          0.25          4.25         0.82 o
  -9  -2   9        195.53        223.82         1.96 o
  -9  -2   8        148.89        158.37         1.84 o
  -9  -2   7         36.97         39.04         0.97 o
  -9  -2   6         57.92         65.29         1.34 o
  -9  -2   5         52.44         43.47         2.98 o
   9  -2  -5        137.05        124.97         4.18 o
  -9  -2   4          4.41          4.97         0.93 o
  -9   2   3         67.86         62.45         1.91 o
  -9  -2   2        211.43        192.53         2.50 o
  -9  -2   1        147.18        138.29         1.65 o
   9   2   0          3.11          2.19         0.92 o
   9   2   1        154.40        168.61         1.36 o
   9  -2   2        869.22        957.76         2.84 o
  -9  -2  -3        281.92        303.71         2.52 o
   9   2   4          1.17          0.88         0.61 o
   9   2   5          7.48          5.25         0.77 o
   9   2   6        135.93        131.10         1.44 o
   9   2   7         33.45         28.35         0.74 o
   9   2   8          7.04          5.40         0.60 o
   9  -2   9          0.77          0.22         0.51 o
  -9  -3  13          0.10          0.54         0.54 o
  -9  -3  12         10.88         12.25         1.40 o
  -9  -3  12         10.99         12.84         1.01 o
  -9  -3  11         64.35         71.12         1.44 o
  -9  -3  10        349.79        368.92         2.16 o
  -9  -3   9         36.51         39.78         1.52 o
  -9  -3   8        614.54        629.91         3.91 o
  -9  -3   7         80.50         71.47         1.39 o
  -9  -3   6         50.68         50.03         1.50 o
  -9  -3   5         95.41        105.14         1.35 o
  -9  -3   4         32.49         39.03         0.88 o
  -9  -3   3        113.14        144.83         1.59 o
  -9  -3   2          8.30          8.32         0.63 o
   9  -3  -1        686.97        738.78         2.49 o
  -9  -3   0        252.20        278.26         1.87 o
   9  -3   1       1178.95       1250.47         3.26 o
   9  -3   2          0.14          0.83         0.60 o
   9  -3   3        103.71        103.53         1.63 o
   9  -3   4          2.22          6.05         0.60 o
   9  -3   5        148.23        137.13         1.55 o
   9  -3   6        214.57        201.02         2.30 o
   9   3   7         11.70          9.50         0.66 o
   9   3   8         19.16         19.40         0.70 o
   9  -4 -12         40.47         43.94         1.48 o
   9  -4 -12         84.76         93.43         1.61 o
  -9  -4  11         19.62         23.44         1.00 o
  -9  -4  10         96.82         94.59         1.39 o
  -9  -4   9         29.59         25.47         1.32 o
  -9  -4   8         39.01         41.96         1.28 o
  -9  -4   7         78.22         68.94         1.18 o
  -9  -4   6         19.04         23.12         1.14 o
  -9  -4   5         66.75         66.21         1.49 o
   9  -4  -4        119.88        107.17         1.29 o
  -9  -4   3         90.63         86.65         1.58 o
   9  -4  -2        102.90        105.20         1.29 o
   9  -4  -1        252.77        250.64         1.81 o
  -9  -4   0        823.44        897.05         4.36 o
   9  -4   1        757.38        773.01         3.02 o
   9  -4   2         18.06         18.29         0.82 o
   9  -4   3         10.81          8.67         0.91 o
  -9  -4  -4         12.69         12.20         0.67 o
   9  -4   5          3.46          5.38         0.87 o
   9  -4   6         22.22         19.18         1.26 o
   9   4   7          9.30          7.37         0.60 o
   9   4   8          6.97          6.50         0.77 o
   9  -4   8          6.97          6.84         0.79 o
   9  -5 -11         80.95         88.81         1.75 o
   9  -5 -10         67.99         68.90         1.13 o
   9  -5  -9          8.54          9.63         1.10 o
  -9  -5   8        114.05        114.29         1.87 o
   9  -5  -7        105.74        105.54         1.84 o
   9  -5  -6         15.54         15.10         1.49 o
  -9  -5   5         22.31         18.99         1.50 o
   9  -5  -5         25.02         23.13         1.19 o
  -9  -5   4          7.73          6.80         0.61 o
  -9  -5   3          4.77          3.32         0.78 o
   9  -5  -2         37.06         41.78         0.86 o
   9  -5  -1        101.79         95.58         1.13 o
   9  -5   0         69.96         74.72         1.40 o
   9  -5   1        131.82        136.39         1.27 o
   9  -5   2          0.25          0.42         0.67 o
  -9  -5  -3         16.97         14.35         0.88 o
  -9  -5  -4          1.40          2.69         0.51 o
  -9  -5  -5          2.70          2.84         0.53 o
   9   5   6         63.77         56.56         1.02 o
  -9  -5  -7          3.09          4.89         0.57 o
  -9  -6  10        219.38        209.21         1.33 o
  -9  -6   9          9.30          9.53         0.88 o
  -9  -6   8        131.43        146.75         1.39 o
  -9  -6   7         98.00        108.45         1.14 o
  -9  -6   6        110.37        112.81         1.42 o
  -9  -6   5          4.04          3.51         1.21 o
   9  -6  -5         10.47          9.22         1.02 o
  -9  -6   4         91.56         81.29         0.97 o
  -9  -6   3         90.08         91.50         1.47 o
  -9  -6   2         64.49         62.88         0.87 o
   9  -6  -1          4.26          5.02         0.69 o
   9  -6   0         87.78         87.13         1.58 o
  -9  -6  -1          8.77          7.66         0.60 o
  -9  -6  -2         80.41         77.38         0.94 o
  -9  -6  -3         25.25         27.02         0.92 o
  -9  -6  -4          0.00          0.33         0.48 o
   9   6   5         59.69         59.78         0.84 o
  -9  -7   8         19.07         16.77         0.86 o
  -9  -7   7        133.42        138.74         1.13 o
  -9  -7   6         52.87         56.22         1.09 o
  -9  -7   5         30.43         31.18         1.36 o
   9  -7  -5         34.22         39.08         1.26 o
  -9  -7   4          3.35          3.75         0.54 o
  -9  -7   3         11.72         11.72         0.73 o
  -9  -7   2         44.81         45.91         0.71 o
  -9  -7   1         62.06         64.03         0.88 o
  -9  -7   0        117.36        124.32         1.78 o
   9  -7   1         12.10         12.29         0.71 o
  -9  -7  -2         33.90         38.04         0.98 o
   9  -7   3        118.73        132.62         2.34 o
   9  -8  -3          3.19          1.52         1.00 o
   9  -8  -2          1.98          3.88         0.76 o
 -10   0  14        202.18        189.61         2.95 o
 -10   0  12         24.55         27.01         1.81 o
 -10   0  10          2.75          7.28         1.78 o
 -10   0   8        314.58        349.50         5.03 o
 -10   0   6         97.50        111.88         2.98 o
 -10   0   4         42.80         25.53         2.28 o
  10   0  -2        167.59        176.00         4.91 o
 -10   0   0        182.97        196.73         2.83 o
  10   0   2       1498.19       1663.75         8.69 o
  10   0   4         49.01         55.52         2.04 o
  10   0   6        294.73        305.64         2.65 o
  10   0   8        129.50        144.05         2.25 o
 -10  -1  13          0.05          0.61         0.60 o
 -10  -1  12          0.91          0.69         1.41 o
 -10  -1  11        124.12        133.87         2.70 o
 -10  -1  10        286.07        331.95         2.41 o
 -10  -1   9        242.24        283.75         2.10 o
 -10  -1   8          4.83          6.98         1.12 o
 -10  -1   7         10.23         11.07         0.83 o
 -10  -1   6         13.62         14.96         1.02 o
  10  -1  -5          0.24          1.07         1.05 o
 -10  -1   5         35.35         45.87         1.31 o
 -10  -1   4          0.63          1.49         0.94 o
 -10   1   3        113.13        114.45         2.90 o
 -10  -1   2          1.27          6.26         0.77 o
  10  -1  -1        153.06        182.73         1.69 o
 -10  -1   0        247.34        268.85         2.41 o
  10   1   1        395.15        473.03         2.34 o
  10   1   2        454.69        485.28         2.76 o
 -10  -1  -3         23.56         20.87         1.07 o
  10   1   4         97.99        111.57         1.47 o
  10   1   5         18.25         14.84         0.71 o
  10   1   6        174.83        169.21         1.76 o
  10   1   7          3.42          3.25         0.58 o
  10   1   8         60.75         64.67         0.96 o
 -10   2  13          5.32          4.68         0.52 o
 -10   2  12         78.06         95.38         1.50 o
 -10  -2  12        136.29        157.74         2.93 o
 -10  -2  11         27.39         32.30         1.40 o
 -10  -2  10          6.77          7.48         0.80 o
 -10  -2   9        100.64        102.42         1.54 o
 -10  -2   8        155.04        163.56         2.15 o
 -10  -2   7        411.36        403.00         2.09 o
 -10  -2   6        100.71        103.33         1.53 o
 -10  -2   5         16.12         16.74         1.04 o
 -10  -2   4          6.62          6.44         0.72 o
 -10  -2   3        193.94        220.36         2.20 o
  10  -2  -2         34.99         44.43         1.11 o
  10  -2  -1        305.22        297.52         2.15 o
 -10  -2   0         38.86         34.08         1.10 o
  10  -2   1        126.29        136.91         1.24 o
  10   2   2         94.23        104.25         1.24 o
 -10  -2  -3         91.15         95.51         1.41 o
  10   2   4        112.62        117.02         1.31 o
  10   2   5          0.66          1.03         0.67 o
  10   2   6         84.58         81.88         1.13 o
  10   2   7         69.93         57.66         0.79 o
  10   2   8          8.42          7.65         0.84 o
  10  -2   8          8.66          8.07         0.81 o
  10  -3 -13          2.52          2.31         0.81 o
  10  -3 -12          0.03          0.61         0.76 o
 -10  -3  12         50.79         60.67         1.96 o
 -10  -3  11         29.69         29.72         1.30 o
 -10  -3  10         30.27         28.76         1.06 o
 -10  -3   9         12.66         13.77         1.32 o
 -10  -3   8        139.77        136.68         1.82 o
 -10  -3   7        249.00        216.13         1.81 o
 -10  -3   6         90.26         90.62         1.51 o
 -10  -3   5        258.90        263.35         1.95 o
 -10  -3   4          0.97          1.05         0.60 o
 -10  -3   3        268.58        261.56         2.32 o
  10  -3  -2         35.51         33.28         0.82 o
  10  -3  -1        693.56        734.70         2.57 o
 -10  -3   0        141.19        163.14         1.81 o
  10  -3   1         69.72         75.03         1.00 o
  10  -3   2         53.16         57.42         1.02 o
  10  -3   3        261.06        276.80         2.08 o
  10  -3   4         23.09         23.48         0.76 o
  10  -3   5         43.75         36.45         1.15 o
  10   3   6          5.39          3.47         0.72 o
  10   3   7         20.67         19.44         0.55 o
  10  -4 -12          8.86          9.99         0.74 o
 -10  -4  11         26.15         32.68         1.14 o
 -10  -4  10          1.61          3.16         0.75 o
 -10  -4   9         19.41         14.35         1.03 o
 -10  -4   8        163.45        149.78         2.07 o
 -10  -4   7         80.01         76.42         1.37 o
 -10  -4   6          5.46          4.53         1.22 o
  10  -4  -5         31.26         31.89         1.66 o
  10  -4  -5        223.09        202.50         2.61 o
  10  -4  -4          1.87          3.60         0.68 o
 -10  -4   3        102.21        103.67         1.68 o
  10  -4  -2         26.17         20.47         0.83 o
  10  -4  -1        144.39        150.32         1.47 o
 -10  -4   0         97.54         97.40         1.69 o
  10  -4   1        136.51        129.47         1.39 o
  10  -4   2          5.47          6.26         0.72 o
  10  -4   3        101.12        105.01         1.40 o
 -10  -4  -4          1.77          1.68         0.53 o
  10  -4   5          4.59          5.41         0.85 o
  10   4   6         66.60         73.86         1.40 o
  10   4   7          0.03          0.26         0.43 o
 -10  -5  11        153.92        167.64         1.29 o
 -10  -5  10          0.71          0.14         0.50 o
 -10  -5   9         11.18          8.59         1.19 o
  10  -5  -9         38.99         35.32         1.44 o
 -10  -5   8         76.30         76.08         1.21 o
 -10  -5   7        304.70        301.23         1.84 o
 -10  -5   6         13.21         13.53         0.94 o
 -10  -5   5         51.95         53.18         1.28 o
  10  -5  -5         65.50         63.32         1.76 o
  10  -5  -4          3.24          2.50         0.64 o
 -10  -5   3         33.97         34.20         1.06 o
  10  -5  -2         10.08         10.86         0.66 o
  10  -5  -1         10.13          8.54         0.65 o
  10  -5   0        423.60        418.95         2.73 o
  10  -5   1         12.41         11.57         0.76 o
  10  -5   2         71.53         68.08         1.03 o
 -10  -5  -3        236.16        237.95         1.93 o
 -10  -5  -4         12.03          8.75         0.57 o
  10  -5   5         67.07         61.86         1.12 o
  10   5   6          8.07          8.31         0.49 o
 -10  -6   9          0.09          0.75         0.87 o
 -10  -6   9          1.56          1.55         0.95 o
 -10  -6   8         29.07         30.82         0.82 o
 -10  -6   7         32.75         34.85         0.73 o
 -10  -6   6         48.98         48.02         0.94 o
 -10  -6   5         46.10         43.36         1.52 o
  10  -6  -5         46.16         47.87         1.17 o
 -10  -6   4          0.27          0.51         0.48 o
  10  -6  -3         10.86         12.58         0.89 o
  10  -6  -2         17.36         16.82         0.70 o
  10  -6  -1          2.90          2.13         0.60 o
 -10  -6   0        167.35        161.99         1.89 o
 -10  -6  -1          3.80          2.72         0.52 o
 -10  -6  -2          8.70         13.06         0.56 o
 -10  -6  -3         12.58         12.67         0.69 o
 -10  -6  -4         83.33         83.21         0.76 o
  10  -7  -7         75.48         77.36         1.42 o
  10  -7  -6          9.98          8.91         0.85 o
 -10  -7   6         16.53         15.18         0.76 o
 -10  -7   5          1.71          1.20         0.47 o
 -10  -7   5         16.19         18.06         1.44 o
 -10  -7   4          4.11          4.00         0.46 o
 -10  -7   3         13.50         12.98         0.87 o
 -10  -7   2         49.26         50.26         0.88 o
 -10  -7   1          2.73          1.72         0.58 o
 -10  -7   0          4.77          9.72         0.85 o
 -10  -7  -1          0.12          0.31         0.60 o
 -10  -7  -2          0.74          1.95         0.54 o
 -11   0  12          0.83          1.57         1.36 o
 -11   0  10        547.73        564.46         3.73 o
 -11   0   8         38.90         40.90         1.83 o
 -11   0   6        264.50        276.37         3.00 o
 -11   0   4        150.83        140.46         2.98 o
 -11   0   2          9.78         14.68         1.74 o
 -11   0   0        882.49        979.20         5.15 o
  11   0   2        325.31        334.81         4.11 o
  11   0   4         11.59         14.20         1.37 o
  11   0   6        103.50         82.93         2.20 o
 -11  -1  13          1.56          0.99         0.53 o
 -11   1  12         27.27         35.46         0.87 o
 -11  -1  12         33.52         40.90         2.11 o
 -11  -1  11          0.09          0.74         0.96 o
 -11  -1  10         13.16         15.45         0.80 o
 -11  -1   9         15.11         15.53         1.07 o
 -11  -1   8         92.84        100.34         1.34 o
 -11  -1   7         41.47         44.74         0.90 o
 -11  -1   6         73.71         78.44         1.38 o
  11  -1  -5         44.07         57.88         1.97 o
 -11  -1   5         51.97         58.20         1.27 o
 -11  -1   4          1.68          0.92         0.60 o
 -11  -1   3          4.15          5.31         0.97 o
  11  -1  -2          6.99         15.64         0.94 o
  11  -1  -1         18.04         26.45         1.04 o
 -11  -1   0          0.25          2.58         0.82 o
  11   1   1        293.42        323.80         2.35 o
  11   1   2        276.81        282.64         2.20 o
  11   1   3        314.88        339.86         2.92 o
  11   1   4          1.88          2.42         0.67 o
  11   1   5         34.20         38.60         0.80 o
  11   1   6          3.34          4.12         0.95 o
  11  -1   6          5.67          3.67         0.79 o
  11   1   7         76.20         73.13         0.75 o
 -11  -2  13          0.27          0.83         0.55 o
 -11   2  12          3.34          3.88         0.61 o
 -11  -2  12          4.27          7.17         1.69 o
 -11  -2  11         23.22         23.33         1.02 o
 -11  -2  10         87.46         72.83         1.09 o
 -11  -2   9         59.39         63.43         1.48 o
 -11  -2   8         33.15         27.80         1.18 o
 -11  -2   7        207.22        187.68         1.66 o
 -11  -2   6         62.11         62.53         1.34 o
  11  -2  -5          0.38          0.68         1.21 o
 -11  -2   5        161.88        181.15         1.98 o
 -11  -2   4        277.07        247.11         1.64 o
 -11  -2   3        203.32        218.41         2.25 o
  11  -2  -2         35.30         41.50         1.14 o
  11   2  -1          0.07          1.61         0.62 o
 -11  -2   0       2009.11       2155.22         5.91 o
  11   2   1        547.91        577.97         2.65 o
  11   2   2         20.56         23.08         0.94 o
  11   2   3          0.49          1.03         0.83 o
  11   2   4         12.17         13.48         0.68 o
  11   2   5          7.92          5.83         0.56 o
  11   2   6         26.75         27.46         0.74 o
  11   2   7          1.03          0.87         0.43 o
  11  -3 -12          1.93          1.95         0.66 o
 -11  -3  12          7.85          7.52         1.36 o
 -11  -3  11          4.49          5.05         0.97 o
 -11  -3  10         27.19         28.33         0.97 o
 -11  -3   9         21.81         16.88         1.21 o
 -11  -3   8          6.53          7.64         1.20 o
 -11  -3   7         33.18         38.49         0.99 o
 -11  -3   6         83.04         87.30         1.50 o
 -11  -3   5         13.11         12.16         1.04 o
 -11  -3   5         28.52         28.38         1.28 o
  11  -3  -4         43.14         42.40         0.86 o
 -11  -3   3        105.23        100.58         1.63 o
  11  -3  -2         81.95         87.06         1.22 o
  11  -3  -1        301.61        316.64         2.01 o
 -11  -3   0        190.15        213.70         2.07 o
  11  -3   1         92.94         96.72         1.23 o
  11  -3   2         53.74         56.00         1.17 o
  11  -3   3         60.27         65.65         1.31 o
  11  -3   4         36.76         33.64         1.11 o
  11  -3   5          2.09          2.30         0.71 o
  11   3   6         34.80         38.81         1.31 o
  11  -3   6         53.16         51.25         1.10 o
 -11  -4  11         72.71         81.53         1.66 o
 -11  -4  10          2.07          2.42         0.68 o
 -11  -4   9         82.30         77.79         1.44 o
 -11  -4   8         16.89         12.50         1.17 o
  11  -4  -7          2.24          2.09         0.73 o
  11  -4  -6         32.29         26.64         1.20 o
  11  -4  -5        322.21        338.22         3.87 o
 -11  -4   5        386.55        383.40         2.61 o
  11  -4  -4         26.76         25.85         0.86 o
 -11  -4   3          9.95          7.06         0.99 o
  11  -4  -2         22.10         26.25         0.86 o
  11  -4  -1        286.53        293.79         1.91 o
 -11  -4   0        180.52        180.33         2.08 o
  11  -4   1         75.81         80.99         1.13 o
  11  -4   2         68.38         64.44         0.91 o
  11  -4   3         57.94         64.22         1.33 o
  11  -4   4         17.04         16.34         0.81 o
  11   4   5          7.58          8.91         0.60 o
  11   4   6         32.94         36.53         0.64 o
 -11  -5  10          8.57          7.41         0.47 o
 -11  -5   9         76.01         77.15         1.16 o
  11  -5  -9        118.96        124.01         1.74 o
 -11  -5   8         24.66         26.67         0.86 o
 -11  -5   7         49.25         44.93         0.84 o
  11  -5  -6         27.30         26.81         1.16 o
  11  -5  -5         57.44         53.21         1.76 o
  11  -5  -5         62.79         55.34         1.36 o
  11  -5  -4         23.33         22.89         0.69 o
 -11  -5   3         19.54         19.58         0.93 o
  11  -5  -2         14.92         13.69         0.67 o
  11  -5  -1        155.33        162.98         1.29 o
  11  -5   0         23.59         28.79         1.13 o
  11  -5   1          0.68          0.90         0.56 o
 -11  -5  -2          8.73          8.69         0.54 o
 -11  -5  -3         33.56         40.11         0.81 o
  11  -5   4        154.44        162.44         1.53 o
  11  -6  -8         95.20        112.70         1.65 o
  11  -6  -8        101.22        111.82         1.38 o
 -11  -6   7         49.52         50.37         0.69 o
  11  -6  -6         16.20         15.22         0.89 o
  11  -6  -5         10.21         10.70         1.10 o
  11  -6  -5         17.01         17.26         1.14 o
 -11  -6   4          5.36          6.53         0.50 o
  11  -6  -3         21.97         24.46         0.92 o
 -11  -6   2         10.06         11.58         0.55 o
 -11  -6   1          0.33          0.61         0.55 o
 -11  -6   0         24.12         27.32         0.86 o
 -11  -6  -1          1.32          1.40         0.45 o
 -11  -6  -2          6.32          6.97         0.54 o
  11  -7  -5          2.74          3.20         0.73 o
  11  -7  -4          0.10         -0.07         0.57 o
  11  -7  -3         98.48        106.51         1.50 o
 -11  -7   2         26.32         30.84         0.66 o
 -11  -7   1          0.06          0.53         0.46 o
 -12   0  12          7.06          8.83         1.18 o
 -12   0  10         16.30         14.25         1.12 o
 -12   0   8         16.85         13.56         1.54 o
 -12   0   6         19.37         24.71         1.56 o
 -12   0   4         18.21          8.68         1.62 o
 -12   0   2         25.82         17.48         1.75 o
 -12   0   0       3217.26       3393.08        11.87 o
  12   0   2         37.86         47.56         1.88 o
  12   0   4         35.35         34.97         1.61 o
  12   0   6         35.06         39.60         1.30 o
 -12   1  12          0.97          0.73         0.46 o
 -12   1  11        131.84        141.43         1.57 o
 -12  -1  10         29.55         26.20         0.72 o
 -12   1   9         18.26         18.44         1.05 o
 -12  -1   9         22.89         17.53         1.27 o
 -12  -1   8         39.33         38.33         1.05 o
 -12  -1   7        149.32        159.25         1.37 o
 -12  -1   6          7.97          9.53         0.92 o
  12  -1  -5          3.42          6.43         0.83 o
 -12   1   5         25.67         26.64         1.56 o
 -12  -1   4          4.05          5.35         0.73 o
 -12  -1   3         32.85         25.81         1.38 o
  12  -1  -2         28.21         20.20         0.99 o
  12  -1  -1         34.11         37.38         0.84 o
 -12  -1   0         19.79         21.06         0.95 o
  12   1   1         83.56         87.06         1.34 o
  12   1   2         34.96         36.69         0.85 o
  12   1   3        226.20        233.93         2.29 o
  12   1   4          0.01          0.69         0.77 o
  12   1   5          1.76          0.71         0.66 o
  12   1   6          1.25          0.92         0.57 o
 -12   2  12          4.22          4.98         0.57 o
 -12   2  11          9.57         11.72         0.85 o
 -12  -2  10          7.40         12.41         0.72 o
 -12  -2   9         29.29         25.33         1.03 o
 -12  -2   8         19.70         16.56         1.03 o
 -12  -2   7          0.62          1.55         0.65 o
 -12  -2   6        302.40        307.03         1.98 o
 -12  -2   5         16.86         12.77         1.11 o
 -12  -2   5         22.18         15.40         1.30 o
  12  -2  -4         67.57         60.22         1.27 o
 -12  -2   3         66.42         68.62         1.72 o
  12   2  -2         43.19         51.06         1.01 o
  12   2  -1        152.54        172.68         1.55 o
 -12  -2   0        255.52        291.93         2.60 o
  12   2   1        518.51        558.18         2.94 o
  12   2   2         63.22         66.87         1.02 o
  12   2   3         76.57         77.02         1.28 o
  12   2   4          6.96         11.03         0.57 o
  12   2   5          0.49          0.70         0.47 o
  12  -2   6          0.02          0.44         0.69 o
 -12  -3  11          2.89          4.96         0.81 o
  12  -3 -10         11.06         10.70         0.59 o
  12  -3  -9         77.06         72.34         1.31 o
 -12  -3   9         77.21         67.13         1.73 o
 -12  -3   8         98.01        102.87         1.65 o
 -12  -3   7        367.59        350.25         2.06 o
 -12  -3   6         48.11         56.15         1.48 o
 -12   3   5         55.56         42.63         2.08 o
 -12  -3   5        161.03        146.31         1.83 o
 -12  -3   4          0.01          0.89         0.80 o
 -12  -3   3        245.08        244.62         2.64 o
  12  -3  -2         10.41         10.46         0.74 o
  12  -3  -1          0.13          0.50         0.65 o
 -12  -3   0          0.13          1.51         0.82 o
  12  -3   1         25.37         30.16         0.96 o
  12  -3   2          4.15          4.66         0.63 o
  12  -3   3         11.94         12.76         0.96 o
  12  -3   4          4.06          4.56         0.71 o
  12   3   5         10.03         14.87         0.56 o
 -12   4  11         12.09          9.23         0.87 o
 -12  -4  10         14.67         15.01         0.56 o
  12  -4  -9         14.94         16.20         0.82 o
 -12  -4   9         15.55         14.83         1.93 o
  12  -4  -8          7.44          6.67         0.93 o
  12  -4  -7          0.92          1.59         0.60 o
 -12  -4   6        230.81        218.69         1.54 o
 -12  -4   5          0.28          0.79         0.72 o
 -12  -4   5          2.74          2.34         1.27 o
  12  -4  -4         69.25         69.44         1.04 o
 -12  -4   3         72.82         73.49         1.36 o
  12  -4  -2          3.17          2.47         0.64 o
  12  -4  -1         80.14         85.54         1.09 o
  12  -4   0         13.60         14.10         1.00 o
  12  -4   1        145.55        155.74         1.60 o
  12  -4   2         61.07         55.20         1.06 o
 -12  -4  -3        179.31        186.24         1.61 o
  12   4   4         38.19         40.31         0.75 o
  12  -5  -9         25.17         26.11         0.66 o
  12  -5  -9         29.63         36.96         1.50 o
 -12   5   8         46.11         47.94         0.87 o
  12  -5  -7          3.46          2.98         0.55 o
  12  -5  -6         32.26         32.21         1.03 o
  12  -5  -5          6.30          7.15         0.70 o
  12  -5  -4         17.92         18.42         0.63 o
  12  -5  -3        175.27        172.76         1.53 o
  12  -5  -2         31.81         32.51         0.71 o
  12  -5  -1         15.24         13.33         0.67 o
  12  -5   0          9.47          6.27         0.82 o
 -12  -5  -1         99.73        104.69         0.91 o
 -12  -5  -2          8.05          7.88         0.43 o
 -12  -5  -3         25.25         25.30         1.35 o
  12  -6  -7         12.48         12.93         0.63 o
  12  -6  -6         16.19         16.66         0.75 o
  12  -6  -5          4.50          4.77         0.54 o
 -12  -6   4          3.44          2.53         0.40 o
 -12  -6   3         17.44         17.14         0.77 o
 -12  -6   2          2.56          2.20         0.48 o
 -12  -6   1         10.65          8.67         0.46 o
 -12  -6   0         15.28         19.24         0.66 o
 -12  -6  -1          4.47          6.35         0.87 o
 -13   0  12         52.67         45.10         1.27 o
 -13   0  10         11.32          5.69         0.91 o
 -13   0   8         62.69         66.33         1.76 o
 -13   0   6         38.67         37.70         1.63 o
 -13   0   4          1.92          3.28         1.52 o
  13   0  -2         62.93         83.77         1.67 o
 -13   0   0         15.38         16.91         1.23 o
  13   0   2         13.31         17.46         1.36 o
  13   0   4         27.84         27.72         1.33 o
 -13  -1  12          0.43          1.11         0.88 o
 -13   1  11         25.28         34.82         1.06 o
 -13   1  10         12.30          9.81         0.54 o
  13  -1  -9         79.16         92.23         2.02 o
 -13  -1   9        111.13        112.87         1.58 o
 -13  -1   8        264.69        261.54         1.88 o
 -13  -1   7        123.61        122.68         1.33 o
 -13  -1   6         14.79         18.73         1.03 o
  13  -1  -5        318.80        271.17         2.19 o
  13  -1  -4         58.75         45.58         1.16 o
 -13  -1   3        269.33        293.31         2.80 o
  13   1  -2          3.45          2.67         0.58 o
  13  -1  -1          5.01          3.93         0.63 o
 -13  -1   0         75.13         70.31         1.48 o
  13   1   1         22.15         19.45         0.84 o
  13   1   2         27.77         27.33         1.05 o
  13   1   3         43.08         36.70         1.40 o
  13   1   4          5.93          5.93         0.70 o
  13   1   5          9.55         10.51         0.60 o
 -13   2  11         19.03         21.48         0.89 o
 -13  -2  10          5.95          8.56         0.59 o
 -13  -2   9          2.20          1.47         0.68 o
 -13  -2   9          2.73          0.87         1.28 o
 -13  -2   8         90.38         93.35         1.17 o
 -13  -2   7         22.07         20.27         0.73 o
 -13  -2   6        112.63        106.38         1.64 o
  13  -2  -5         12.27         11.95         0.88 o
  13  -2  -4          4.09          5.95         0.83 o
 -13  -2   3          0.35          0.65         0.78 o
  13  -2  -2         22.44         19.97         0.76 o
  13  -2  -1         32.11         34.44         0.84 o
 -13  -2   0         13.84         13.51         1.00 o
  13   2   1         10.80         12.37         0.65 o
  13   2   2         17.73         20.09         0.67 o
  13   2   3          0.89          0.43         0.62 o
  13  -2   4          0.33          0.27         0.56 o
 -13   3  11          4.10          5.47         1.30 o
  13  -3 -10         15.40         17.26         0.68 o
 -13   3   9          1.46          1.97         0.67 o
 -13   3   8         99.29         98.20         1.45 o
 -13   3   7         11.15         10.42         0.71 o
 -13  -3   6        249.48        256.74         2.18 o
  13  -3  -5         24.35         26.32         0.83 o
  13  -3  -4        116.89        123.16         1.26 o
 -13  -3   3         43.50         45.04         1.17 o
 -13  -3   2          4.36          4.41         0.63 o
  13  -3  -1         30.19         30.06         0.80 o
 -13  -3   0         17.92         19.85         1.12 o
  13  -3   1         20.05         18.65         0.81 o
  13  -3   2          1.38          1.91         0.52 o
  13  -3   3        106.49        106.69         1.54 o
  13  -3   4          5.57          5.05         0.58 o
  13  -4 -10          6.61          7.36         0.82 o
  13  -4  -9          9.90         10.61         0.65 o
 -13   4   8         18.52         21.30         1.16 o
  13  -4  -7         17.53         15.41         0.59 o
 -13  -4   6         30.86         28.26         1.10 o
 -13  -4   5          5.74          6.69         0.76 o
  13  -4  -4         23.68         25.01         0.92 o
 -13  -4   3         42.93         46.53         1.36 o
  13  -4  -2          8.20         10.32         0.80 o
  13  -4  -1          3.85          2.97         0.75 o
  13  -4   0         58.43         48.00         1.21 o
  13  -4   1         10.81          9.46         0.70 o
 -13  -4  -2          5.84          6.72         0.54 o
  13   4   3         35.85         48.14         1.18 o
  13  -4   3         47.38         52.08         1.07 o
  13  -5  -7         45.03         49.46         0.75 o
  13  -5  -6         77.14         77.69         1.06 o
  13  -5  -5         11.37         12.58         0.62 o
  13  -5  -4          5.53          5.58         0.47 o
  13  -5  -3         24.77         27.78         0.76 o
  13  -5  -2         46.03         47.07         0.74 o
  13  -5  -1          6.38          8.72         0.52 o
 -13  -5   0         14.54         13.73         0.75 o
 -13  -5  -1          1.44          1.33         0.47 o
 -14   0  10         11.32          6.92         0.77 o
 -14   0   8        354.95        398.95         2.73 o
 -14   0   6        224.67        211.10         3.59 o
 -14   0   4         97.38        104.21         2.53 o
  14   0  -2          0.54          3.75         0.88 o
  14   0   0         37.80         27.17         2.03 o
  14   0   2        172.98        176.54         2.56 o
 -14   1  11         75.19         91.75         2.00 o
 -14  -1  10         21.39         27.27         0.75 o
 -14  -1   9          1.72          1.23         0.84 o
 -14  -1   9         17.44         15.52         1.71 o
 -14  -1   8         27.62         33.71         1.46 o
 -14   1   7          0.01          0.29         0.70 o
 -14  -1   6        127.47        124.60         1.61 o
  14  -1  -5         16.14         12.53         0.82 o
  14  -1  -4         26.46         34.26         0.98 o
 -14  -1   3        165.19        162.59         1.52 o
  14   1  -2          3.99          4.71         0.62 o
  14   1  -1         29.37         27.68         0.87 o
 -14  -1   0          3.90          2.65         0.83 o
  14   1   1          8.14          4.91         0.64 o
  14   1   2         13.09         17.23         0.83 o
  14   1   3        153.04        183.71         1.83 o
 -14   2  10          0.08          1.01         0.62 o
  14  -2  -9         18.30         16.69         0.86 o
 -14  -2   9         22.62         19.19         1.55 o
 -14  -2   8          8.91          7.61         0.91 o
  14  -2  -7         41.73         40.77         1.00 o
 -14  -2   6         61.96         60.38         1.31 o
  14  -2  -5         35.97         39.35         1.00 o
  14  -2  -4         76.59         94.73         0.99 o
 -14  -2   3         56.95         51.57         1.14 o
  14  -2  -2         16.20         17.75         0.68 o
 -14  -2   1          0.82          2.13         0.63 o
 -14  -2   0         18.11         16.13         0.81 o
  14   2   1         73.27         73.90         0.86 o
  14  -2   2         13.87         13.77         0.72 o
  14  -2   3         46.88         49.61         1.54 o
  14  -3  -9          2.03          2.08         0.66 o
 -14  -3   8         13.67         14.95         0.71 o
 -14  -3   7          2.20          5.03         0.56 o
 -14  -3   6          7.06          5.60         0.79 o
 -14  -3   5          3.10          2.61         0.56 o
  14  -3  -4          6.82          4.43         0.58 o
 -14  -3   3         10.78         10.38         0.98 o
 -14  -3   2          4.90          6.64         0.67 o
  14  -3  -1         39.11         40.64         1.10 o
  14  -3   0          0.29          0.26         0.63 o
  14  -3   1          2.03          2.31         0.46 o
 -14  -3  -2         13.24         14.37         0.93 o
  14  -4  -8          4.96          4.01         1.11 o
  14  -4  -7          1.87          1.55         0.64 o
 -14  -4   6         61.60         69.78         1.09 o
  14  -4  -5         27.28         35.45         0.71 o
  14  -4  -4          6.98          9.66         0.59 o
 -14  -4   3        147.47        158.01         1.44 o
  14  -4  -2         13.38         10.96         0.68 o
  14  -4  -1         43.03         44.31         0.72 o
  14  -4   0         12.82         16.10         0.81 o
 -14  -4  -1          3.30          2.30         0.79 o
  14  -5  -5          1.13          0.32         0.73 o
 -14  -5   4          2.05          1.93         0.85 o
  14  -5  -3         19.20         19.30         1.30 o
 -14  -5   2         14.15         16.28         0.56 o
 -15   0   8         97.77        123.93         2.36 o
 -15   0   6         86.65         70.12         2.26 o
  15   0  -4         53.70         66.79         1.34 o
  15   0  -2         11.05         15.83         0.90 o
  15   0   0          2.20          1.49         1.31 o
  15   0   2         40.95         40.76         1.15 o
 -15  -1   9          7.34          9.69         0.79 o
 -15  -1   8         80.20         95.17         1.52 o
 -15  -1   7         44.78         35.03         1.11 o
 -15  -1   6          5.66          4.61         1.20 o
 -15  -1   5          7.79          4.85         0.57 o
 -15  -1   4          2.68          4.57         0.57 o
 -15  -1   3         58.14         54.93         1.10 o
  15   1  -2         23.95         26.50         0.78 o
 -15  -1   1          2.31          2.78         0.59 o
  15   1   0          5.24          6.32         0.71 o
  15  -1   1         19.46         21.83         0.76 o
  15  -1   2         12.14         14.13         0.87 o
 -15   2   9          0.28          1.88         0.89 o
  15  -2  -8          0.34          0.69         0.52 o
 -15  -2   8          6.33          6.67         0.98 o
  15  -2  -7         33.08         30.41         0.62 o
 -15  -2   6         34.93         42.25         0.77 o
 -15  -2   5          7.64          7.43         0.48 o
 -15  -2   4          7.61          7.16         0.53 o
 -15  -2   3          1.18          0.49         0.77 o
  15   2  -2         26.45         31.11         0.76 o
  15   2  -1         17.05         18.38         0.54 o
  15  -2   0         65.08         57.28         1.05 o
  15  -2   1         34.50         37.66         1.14 o
  15  -3  -7         25.59         41.78         0.90 o
 -15  -3   6         50.57         52.31         0.93 o
  15  -3  -5          5.08          5.69         0.55 o
  15  -3  -4         38.71         41.51         0.79 o
 -15  -3   3        134.56        144.05         1.85 o
  15  -3  -2         19.35         19.48         0.77 o
  15  -3  -1         76.33         83.19         0.94 o
  15  -4  -5         31.68         37.19         1.11 o
  15  -4  -3         41.71         45.99         1.12 o
 -16   0   8          6.50         12.75         1.02 o
  16   0  -6         10.88          7.69         0.90 o
 -16   0   6         35.82         36.11         1.68 o
  16   0  -4         25.72         21.54         0.81 o
  16   0  -2         10.56         14.84         0.98 o
 -16   1   7          7.96          7.40         0.44 o
  16   1  -6          3.79          3.98         0.58 o
 -16  -1   6          4.68          6.32         0.99 o
  16   1  -5         50.02         61.75         0.74 o
  16   1  -4         22.82         28.64         0.58 o
 -16  -1   3        126.97        153.89         1.39 o
  16  -1  -2         32.94         39.75         0.70 o
  16  -1  -1          0.10          2.59         0.75 o
 -16  -2   6          3.47          3.72         1.29 o
 -16  -2   5          1.59          0.92         0.58 o
 -16  -2   4          0.77          2.00         0.58 o
 -16  -2   3         59.15         70.39         1.26 o
   0   0   2        559.65        631.01         2.07 o
   0   0   4       1106.98       1040.28         3.38 o
   0   0  10         42.08         55.98         2.24 o
   0   1  -1       1079.65       1105.53         1.72 o
   0   1   2       2437.88       2282.01         2.00 o
   0  -1   4        137.33        135.69         0.95 o
   0  -1   5          0.04          2.23         0.37 o
   0  -1   7        129.83        127.01         1.50 o
   0   1  10        174.45        194.86         1.65 o
   0  -1  13          6.94          8.73         1.48 o
   0  -2   1       7986.65       7377.91         7.32 o
   0  -2   2       1080.83        956.70         2.80 o
   0  -2   4         66.20         50.32         0.68 o
   0   2   5        232.49        273.30         2.09 o
   0  -2   7          4.12          9.92         0.75 o
   0   2  10        382.71        413.22         2.33 o
   0  -2  13          5.28          1.58         1.29 o
   0  -3   1         65.33         57.04         0.67 o
   0  -3   2         27.13         40.09         0.60 o
   0  -3   4         58.79         53.11         1.12 o
   0   3   5          9.92         10.68         1.90 o
   0  -3   7       1078.29        972.31         4.54 o
   0   3  10        141.62        150.69         1.53 o
   0  -3  13         85.34         92.86         1.31 o
   0  -4   1       1455.83       1415.30         4.57 o
   0  -4   2         94.95         99.93         1.13 o
   0  -4   4          6.36          5.89         0.67 o
   0   4   5         64.83         65.32         3.29 o
   0   4   7        149.53        150.63         1.61 o
   0  -4  10        141.55        159.10         2.11 o
   0  -4  12          2.02          1.67         0.71 o
   0   4 -13          0.00          1.05         0.61 o
   0   5   1         96.94         84.30         2.10 o
   0   5   2        234.37        228.53         3.95 o
   0   5  -4          1.24          1.84         0.96 o
   0   5  -7          8.59          4.10         0.72 o
   0   5 -10         10.72         12.16         0.88 o
   0   6  -1         49.32         52.17         0.69 o
   0   6   2        706.32        737.11         2.71 o
   0   6   4        108.69         99.47         1.11 o
   0   6  -7          9.17         10.15         1.11 o
   0   6  10          0.23         -0.02         0.72 o
   0   7  -1         37.58         35.45         0.81 o
   0   7  -2          6.03         13.39         0.80 o
   0   7   4         39.84         39.82         0.86 o
   0   7   7          0.07          1.50         0.58 o
   0   8   1         37.53         39.87         0.71 o
   0   8   2         25.45         22.61         0.91 o
   0   8   4          5.03          5.54         0.75 o
   0   8   7          0.00          0.55         0.57 o
   0   9   1         32.84         34.93         0.67 o
   0   9   2          3.76          4.96         0.58 o
   0   9   4          0.19         -0.11         0.48 o
  -1   0  10         23.55         28.72         1.83 o
  -1   0   4       1029.80        938.62         2.51 o
  -1   0   2        292.51        300.98         1.26 o
   1   0   2         50.58         50.88         0.95 o
   1   0   4        206.46        243.08         2.03 o
   1   0  10        259.28        234.80         3.71 o
  -1   1  12         25.52         29.95         1.53 o
  -1   1  10          0.26          0.93         0.79 o
   1   1  -9        122.50        122.68         4.15 o
  -1  -1   7        169.06        168.12         1.70 o
  -1  -1   5        713.17        743.91         2.38 o
   1   1  -4         82.06         77.41         0.64 o
  -1   1   3       1143.20       1246.81         3.69 o
  -1  -1   2       1204.57       1130.10         1.98 o
  -1   1   1         48.80         44.72         0.40 o
   1   1   1        137.64        143.09         0.73 o
   1  -1   2        626.37        690.21         1.49 o
   1  -1   4         27.16         21.12         0.67 o
   1   1   5         51.70         53.80         1.98 o
   1  -1   7        205.06        191.66         1.89 o
   1   1  10         44.57         51.06         1.11 o
   1   1  13          8.23         11.29         1.01 o
  -1   2  13         18.83         19.12         1.43 o
  -1   2  10         62.99         67.50         1.32 o
  -1  -2   7        229.71        192.81         2.34 o
  -1   2   5         70.83         83.70         1.28 o
   1  -2  -4          1.00          2.01         0.44 o
  -1  -2   2        677.37        716.96         1.57 o
  -1  -2   1       1552.43       1619.78         2.08 o
   1   2   1        159.64        144.12         0.73 o
   1  -2   2        516.27        475.81         1.11 o
   1   2   4        279.46        253.35         1.45 o
   1   2   5          7.97         10.42         1.17 o
   1  -2   7         91.69         83.21         1.42 o
   1   2  10         29.26         31.55         0.89 o
   1  -2  13         22.36         23.82         0.95 o
  -1   3  13          0.49          0.53         1.19 o
  -1   3  10          0.01          1.48         1.04 o
  -1   3   7          1.76          0.92         0.88 o
  -1   3   5         13.86         14.11         1.35 o
  -1  -3   4          0.50          1.45         0.59 o
  -1  -3   2         89.74        111.12         1.13 o
  -1  -3   1        124.05        128.15         0.86 o
  -1   3  -1       1611.19       1560.16         3.43 o
   1   3   2        704.37        705.30         2.51 o
   1  -3   4         29.84         28.34         0.73 o
   1   3   5         33.08         33.64         2.47 o
   1  -3   7        238.75        202.42         2.45 o
   1   3  10         68.40         74.86         1.23 o
   1   3  12          0.11          0.18         1.32 o
  -1   3 -13          1.77          1.27         0.68 o
  -1   4  13         20.88         23.78         1.06 o
  -1   4  10          0.54          0.84         0.99 o
  -1   4   7         35.30         47.19         0.90 o
  -1   4   5          3.29          2.50         1.69 o
  -1  -4   4        280.86        240.38         2.10 o
  -1  -4   2         64.69         68.66         1.14 o
  -1   4   1         43.13         55.75         1.25 o
   1   4   1        755.11        752.42         3.51 o
   1   4   2        232.67        253.16         2.35 o
   1  -4   4          2.48          3.55         0.61 o
   1   4   5        215.93        235.58         5.83 o
  -1   4  -7        141.08        143.25         1.63 o
  -1   4 -10          1.16          0.98         1.08 o
  -1   4 -12         44.29         41.86         1.49 o
  -1   5  12          0.18         -0.18         0.88 o
   1   5 -10         11.93          9.51         1.02 o
  -1   5   7        333.68        330.79         1.86 o
  -1   5   4         41.87         39.18         1.61 o
  -1   5   2         24.81         17.00         1.64 o
  -1   5   1         54.81         52.23         1.78 o
   1   5   1        863.03        762.57         6.95 o
   1   5   2        152.00        132.80         3.09 o
   1  -5   4          5.88          6.41         1.03 o
  -1   5  -7         29.52         38.31         0.97 o
  -1   5 -10         45.45         44.18         0.91 o
  -1   6  10          0.00          0.00         0.63 o
   1   6  -7         41.45         39.97         1.42 o
  -1   6   4        127.03        121.68         1.08 o
  -1   6   2          0.70          5.27         0.66 o
   1   6  -1          3.42          2.66         0.45 o
  -1   6  -1          6.73          7.77         0.48 o
   1   6   2          0.29          0.52         0.57 o
   1   6   4         21.69         25.61         0.76 o
  -1   6  -7         87.79         94.43         1.43 o
   1   6   9         45.92         45.15         1.68 o
   1   6  10          6.97          8.35         0.55 o
  -1   7   7          8.65          8.46         0.78 o
  -1   7   4         71.35         62.66         0.97 o
  -1   7   2        358.39        353.93         2.05 o
   1   7  -1         19.87         15.20         0.63 o
  -1   7  -1          4.00          2.86         0.56 o
   1   7   2         89.35         92.39         1.17 o
   1   7   4          6.76         10.78         0.67 o
   1   7   7         82.37         83.04         1.05 o
   1   7   9          1.68          4.57         0.83 o
  -1   8   7          0.10         -0.36         0.63 o
  -1   8   4         48.51         56.31         1.02 o
  -1   8   2          1.52          2.27         0.64 o
  -1   8   1         73.98         74.10         0.84 o
   1   8   1         19.56         14.47         0.68 o
   1   8   2         88.53         88.50         1.08 o
   1   8   4         22.45         25.72         0.91 o
   1   8   7         44.13         45.27         0.81 o
  -1   9   4          6.04          4.19         0.99 o
  -1   9   2          0.02          1.71         1.07 o
  -1   9   1          0.11          7.21         0.80 o
   1   9   1          0.72          3.16         0.69 o
   1   9   2          1.79          3.16         0.56 o
   1   9   4         12.98         12.34         0.54 o
  -2   0  10          9.87         14.64         1.36 o
   2   0  -4        608.59        616.32         2.94 o
   2   0  -2       8995.32       9108.35        14.12 o
  -2   0  -2        566.90        510.49         2.99 o
   2   0   4          1.35          3.74         0.85 o
   2   0  10         44.53         45.17         1.49 o
   2   0  12          1.35          3.54         1.54 o
  -2   1  13         27.50         30.60         1.40 o
  -2   1  10         10.86         13.34         0.75 o
   2  -1  -7        261.44        249.78         2.42 o
   2   1  -6        968.68       1031.67         9.15 o
   2  -1  -5       1214.29       1407.37         3.62 o
  -2   1   4        213.83        229.96         1.29 o
  -2   1   2       1332.74       1146.73         1.74 o
  -2   1   1       4027.18       4122.34         3.24 o
   2   1   1          7.37          2.62         0.26 o
   2   1   2        162.79        169.28         1.03 o
   2  -1   4         94.16         83.54         0.90 o
   2  -1   7         51.06         41.72         1.17 o
   2   1  10        418.87        437.56         2.42 o
   2   1  13          2.48          3.08         0.60 o
  -2  -2  13         15.00         17.49         1.01 o
  -2   2  10          8.73         10.83         0.83 o
   2   2  -7        508.26        497.46         4.11 o
  -2   2   5        195.70        223.33         1.78 o
  -2   2   4          2.73          4.43         0.34 o
  -2   2   2        462.59        455.97         1.72 o
  -2   2   1       2123.55       2258.91         2.61 o
   2   2   1       2575.57       2546.84         2.97 o
   2   2   2          1.04          1.44         0.38 o
   2   2   4        569.57        518.24         2.17 o
   2   2   5          2.28          4.29         1.10 o
   2  -2   7        253.57        209.70         2.35 o
   2   2  10        181.79        198.61         1.75 o
   2  -2  12         58.23         67.75         1.39 o
   2  -2  13          0.28          0.64         0.47 o
  -2   3  10          2.09          2.19         0.81 o
  -2   3   7         35.14         31.57         1.27 o
  -2   3   5         51.45         51.71         1.87 o
  -2   3   4         87.22         88.06         1.19 o
  -2   3   2        123.88        120.60         1.07 o
  -2   3   1          3.63          4.72         0.37 o
   2   3   1       1390.76       1401.61         3.11 o
   2   3   2        930.19        903.77         2.55 o
  -2   3  -4        342.09        328.67         2.27 o
   2   3   5        117.66        122.39         3.88 o
   2   3   7        162.58        199.90         1.64 o
   2   3  10        263.21        292.52         1.98 o
   2  -3  12         50.75         48.31         0.96 o
  -2  -4  13         45.37         51.66         1.01 o
  -2   4  10         13.70         12.91         1.16 o
   2   4  -7         26.45         28.91         0.75 o
  -2   4   5         71.44         68.60         3.32 o
   2   4  -4          0.79          0.52         0.72 o
  -2   4   2          9.21          8.56         1.22 o
  -2   4   1        252.15        258.67         2.54 o
  -2   4  -1          0.46          1.35         0.52 o
   2   4   2         55.25         50.63         1.43 o
   2  -4   4        208.14        203.38         1.89 o
   2   4   5         10.17         10.24         1.38 o
   2   4   7         67.63         72.73         1.14 o
   2   4  10         76.25         82.87         1.37 o
  -2   4 -12          9.69          8.18         0.79 o
  -2   5  12          1.19          0.99         0.94 o
   2   5 -10          2.71          1.91         0.83 o
  -2   5   7          0.80          0.18         0.61 o
  -2   5   4         75.80         75.70         2.05 o
  -2   5   2         22.27         26.35         1.81 o
  -2   5   1         11.31         13.35         1.60 o
   2   5   1        300.44        279.98         4.33 o
   2   5   2         93.52         76.87         2.51 o
   2  -5   4        103.73        111.64         1.45 o
  -2   5  -7         55.46         56.68         1.07 o
   2   5   9         32.92         35.82         1.61 o
  -2   5 -10          2.43          2.73         0.76 o
  -2   6  10          8.64         10.09         0.84 o
   2   6  -7         10.32          6.79         0.89 o
  -2   6   4          4.94          7.29         0.57 o
   2   6  -2          9.80         12.13         0.81 o
   2   6  -1          4.69          6.67         0.62 o
   2   6   1          5.83          6.16         0.52 o
   2   6   2         31.48         30.05         0.67 o
   2   6   4         35.56         38.53         0.95 o
   2   6   7         28.48         33.64         0.92 o
   2   6  10          2.55          1.77         0.58 o
  -2   7  10          2.81          3.85         0.88 o
  -2   7   7         12.24         12.75         0.96 o
  -2   7   4         12.54         10.63         0.73 o
   2   7  -2          2.00          4.86         0.85 o
   2   7  -1          2.06          2.97         0.68 o
   2   7   1        144.88        126.94         1.24 o
   2   7   2         48.75         50.02         1.14 o
   2   7   4          2.94          2.76         0.63 o
   2   7   7         17.66         17.43         0.70 o
  -2   8   7          6.15          4.23         1.05 o
  -2   8   4          0.00         10.07         0.93 o
  -2   8   2          5.06          8.17         1.01 o
   2   8  -1         43.06         41.41         0.89 o
   2   8   1         18.02         13.76         0.83 o
   2   8   2          3.10          2.15         0.71 o
   2   8   4         16.82         20.46         0.89 o
   2   8   5          2.61          3.06         1.01 o
   2   8   7          1.77          1.30         0.80 o
  -2   9   4          0.04         -0.26         0.94 o
  -2   9   2          1.27          3.10         1.08 o
   2   9  -1          0.14          5.33         1.12 o
   2   9   1          2.44          3.04         0.69 o
  -2   9  -2          0.48          1.71         0.65 o
   2   9   4          0.20         -0.53         0.53 o
  -3   0  10         32.15         33.09         1.18 o
   3   0  -4        562.38        570.14         3.95 o
  -3   0   2        141.53        197.62         1.98 o
  -3   0  -2        254.21        231.12         1.90 o
   3   0   4          2.72          0.74         0.66 o
   3   0  10         17.72         18.31         2.00 o
   3   0  12         92.60         95.54         2.31 o
  -3   1  13         24.35         33.82         1.50 o
  -3   1  10         22.33         26.10         0.82 o
   3   1  -7         97.82        142.71         2.27 o
  -3   1   5         32.23         37.19         0.84 o
  -3   1   4          8.30          6.82         0.61 o
  -3   1   2         89.03         83.88         0.82 o
  -3   1   1         20.92         20.65         0.44 o
   3   1   1       1640.37       1596.68         2.68 o
   3   1   2          0.22          1.07         0.30 o
   3  -1   4          3.62          3.52         0.51 o
   3  -1   7         71.97         65.05         1.64 o
   3   1  10         59.00         62.11         1.17 o
   3  -1  12          6.26          5.27         0.69 o
   3   1  13          1.52          1.19         0.69 o
  -3   2  10         19.13         16.29         1.08 o
   3   2  -7          4.86          2.48         0.96 o
  -3   2   5         69.43         70.22         1.27 o
  -3   2   4          5.80          3.30         0.41 o
  -3   2   2         99.68        106.67         0.82 o
  -3   2   1          1.93          5.32         0.29 o
   3   2   1        159.52        173.89         1.07 o
   3   2   2        962.14        948.24         2.87 o
   3   2   4        197.02        173.93         1.57 o
   3   2   5          3.20          6.57         1.48 o
   3  -2   7          7.21         10.01         1.02 o
   3   2  10          6.41          7.87         0.84 o
   3  -2  12          0.93          2.40         0.64 o
  -3   3  10         16.61         13.84         0.79 o
  -3   3   7         62.44         51.20         1.48 o
  -3   3   5          0.82          3.01         0.99 o
  -3   3   4          3.40          2.48         0.54 o
  -3   3   2          4.68          7.18         0.58 o
   3   3  -1        660.85        693.73         1.69 o
   3   3   1       1348.38       1382.64         3.27 o
   3   3   2        481.17        468.72         2.12 o
   3   3   4          1.29          3.38         0.52 o
   3   3   5          5.54          7.28         1.70 o
   3   3   7        204.97        232.94         2.05 o
   3   3  10        142.79        134.54         1.70 o
  -3   3 -12          5.92          5.45         0.74 o
  -3  -4  13          2.33          3.79         0.71 o
  -3   4  10         36.96         43.21         1.42 o
  -3   4   7          0.04          0.17         0.56 o
  -3   4   5         51.74         40.57         2.79 o
  -3   4   4        192.55        182.38         2.71 o
  -3   4   2         95.73         88.53         1.85 o
  -3   4   1        173.64        188.18         2.21 o
   3   4   1          1.22          2.38         0.50 o
   3   4   2        436.64        393.17         3.03 o
   3  -4   4         28.87         27.28         0.98 o
   3   4   7         18.28         19.87         0.89 o
   3   4  10         15.27         13.94         0.76 o
  -3   4 -12         42.15         34.52         1.13 o
  -3   5  12          0.15          0.42         0.97 o
  -3   5  10         11.34          9.16         1.45 o
  -3   5   7         16.45         21.58         0.75 o
  -3   5   4          1.45          1.60         1.29 o
  -3   5   2          1.79          1.74         1.27 o
  -3   5   1        218.15        220.21         3.91 o
   3   5   1         60.71         65.62         2.33 o
   3   5   2          1.66          2.17         1.25 o
  -3   5  -4          3.14          3.87         0.75 o
  -3   5  -7          0.27          1.32         0.75 o
  -3   5 -10          3.07          2.69         0.88 o
  -3   6  10         23.21         24.97         0.96 o
  -3   6   7          0.76          1.10         0.66 o
  -3   6   4         13.06         16.87         0.84 o
   3   6  -2          0.93          0.19         0.73 o
   3   6  -1          0.25          1.04         0.58 o
   3   6   1         19.90         21.59         0.61 o
   3   6   2          0.01          0.69         0.54 o
   3   6   4          2.45          3.00         0.65 o
   3   6   5          9.66         12.68         1.47 o
   3   6   7         50.40         53.39         1.20 o
   3   6  10        109.75        111.56         1.16 o
  -3   7  10          0.60          1.21         0.84 o
  -3   7   7         11.47          7.03         1.33 o
  -3   7   4          2.56          4.60         1.00 o
   3   7  -2         23.69         25.36         1.02 o
   3   7  -1         25.97         21.82         0.74 o
   3   7   1         42.94         45.47         0.94 o
   3   7   2         61.25         68.17         1.19 o
   3   7   4          0.01          0.18         0.63 o
   3   7   5         22.07         27.47         1.52 o
   3   7   7         10.11          8.60         0.81 o
  -3   8   7          1.66          3.44         1.01 o
  -3   8   4          2.23          7.27         0.92 o
  -3   8   2          4.20          7.03         0.94 o
  -3   8   1         20.20         19.29         0.87 o
   3   8   1         34.60         31.00         0.94 o
   3   8   2          2.80          1.57         0.67 o
   3   8   4         22.90         26.30         0.88 o
  -3   9   4         10.38         10.83         1.05 o
  -3   9   2         12.75         14.81         1.19 o
   3   9  -1          0.01          3.70         1.09 o
  -3   9  -1        161.46        163.63         1.51 o
   3   9   2          0.00          1.27         0.63 o
  -4   0  10         52.51         67.35         1.46 o
  -4   0   4         79.21         91.09         2.71 o
  -4   0   2         47.45         91.83         1.69 o
  -4   0  -2        812.70        730.42         3.67 o
   4   0   4       1804.66       1430.02         7.47 o
   4   0  10         39.04         44.70         1.47 o
   4   0  12          6.94         10.96         1.31 o
  -4   1  10          3.14          3.71         1.29 o
   4   1  -7        568.78        618.36         4.55 o
  -4   1   5        139.03        165.88         3.50 o
  -4   1   4        144.28        152.55         1.61 o
  -4   1   2          8.01          7.02         0.46 o
  -4   1   1          7.68          5.48         0.34 o
   4   1   1        464.80        490.37         1.51 o
   4  -1   2          8.26          8.95         0.45 o
   4  -1   4        187.88        171.36         1.82 o
   4   1   7         25.28         26.68         1.12 o
   4   1  10          2.38          2.16         1.13 o
   4  -1  12          0.47          0.78         0.51 o
  -4   2  10         97.12         84.29         2.31 o
  -4   2   7          5.81          6.35         0.88 o
  -4   2   5         98.38        122.38         1.78 o
  -4   2   4         47.64         35.19         0.79 o
  -4   2   2         21.47         26.38         0.53 o
  -4   2   1          2.87          1.61         0.35 o
   4   2   1        880.31        902.22         2.24 o
   4   2   2          8.56          8.54         0.49 o
   4   2   4        510.13        469.31         2.91 o
   4   2   7          2.78          6.45         0.87 o
   4   2  10         23.25         24.62         1.05 o
   4  -2  12          1.09          3.45         0.49 o
  -4   3  10         25.46         29.30         1.03 o
  -4   3   7         71.29         74.93         1.75 o
  -4   3   5          0.97          1.42         1.51 o
  -4   3   4        151.02        175.75         1.49 o
  -4   3   2          4.33          3.86         0.46 o
   4   3  -1        166.56        143.35         0.97 o
   4   3   1         53.89         68.59         0.86 o
   4   3   2        393.97        387.34         2.33 o
   4   3   4        151.97        147.39         1.86 o
   4   3   7          6.07          7.56         0.97 o
   4   3  10         16.71         17.71         0.94 o
   4  -3  12          2.14          3.56         0.51 o
  -4   4  13          0.68          0.67         0.98 o
  -4   4  10        149.84        134.76         2.83 o
  -4   4   7          8.43         12.82         0.65 o
  -4   4   5          1.47          5.81         1.52 o
  -4   4   4         30.15         35.44         1.27 o
  -4   4   2          0.62          3.83         1.12 o
  -4   4   1        104.99        112.53         1.82 o
   4   4   1          2.41          1.97         0.48 o
   4   4   2        190.23        197.90         2.06 o
   4  -4   4         20.92         18.86         1.03 o
   4   4   7          4.08          3.40         0.78 o
   4   4  10          0.47          0.95         0.71 o
  -4   5  12          3.07          3.13         1.03 o
  -4   5  10          1.38          0.74         0.91 o
   4   5  -7         14.40         14.55         0.70 o
  -4   5   6         97.09        130.92         2.46 o
  -4   5   4         56.63         55.14         2.31 o
  -4   5   2          9.15          6.32         1.34 o
  -4   5   1        140.39        142.91         2.65 o
   4   5   1         89.55         76.17         2.41 o
  -4  -5  -2        171.98        130.21         4.20 o
  -4   5  -4         13.80         15.47         0.89 o
  -4   5  -7         11.68         11.82         0.81 o
   4   5  10         23.91         26.78         0.63 o
  -4   6  10         16.33         15.71         1.35 o
   4   6  -7         11.33         12.45         0.86 o
   4   6  -4         16.73         12.98         0.64 o
   4   6  -2         14.03         12.52         0.67 o
   4   6  -1          1.35          1.09         0.52 o
   4   6   1          0.03          0.80         0.51 o
   4   6   2        123.47        121.10         1.81 o
   4   6   4         12.58          6.47         0.85 o
   4   6   7         49.60         39.82         0.86 o
   4   6   9          1.47          2.78         0.90 o
  -4   7  10          3.71          4.91         0.89 o
  -4   7   7         11.66         10.71         1.38 o
  -4   7   4          2.29          4.78         0.97 o
  -4   7   2         53.90         46.53         1.36 o
   4   7  -1         14.70         14.12         0.67 o
   4   7   1         16.65         16.91         0.75 o
   4   7   2         11.57         16.10         0.83 o
   4   7   4          2.20          1.00         0.77 o
   4   7   7          1.50          1.74         0.56 o
  -4   8   7         18.24         20.87         1.20 o
  -4   8   4          1.59         10.19         0.92 o
  -4   8   2          0.36          4.38         0.89 o
  -4   8   1          0.28          1.89         0.69 o
   4   8   1          1.50          2.23         0.68 o
   4   8   2         16.87         18.06         0.65 o
   4   8   4          1.32         -0.02         0.58 o
  -4   9   4          0.00          0.89         0.83 o
   4   9  -1          0.71          6.07         1.14 o
  -4   9  -1          1.52          6.07         0.66 o
  -4   9  -2          7.32         10.27         0.64 o
  -5   0   4        569.18        573.51         6.38 o
   5   0  -2        681.47        846.24         4.93 o
  -5   0  -2         54.74         67.81         1.42 o
   5   0   4         14.72          4.52         0.95 o
   5   0  10         45.08         50.85         1.49 o
   5   0  12         16.36         16.90         1.15 o
  -5   1  13         58.51         55.26         1.81 o
  -5   1  10         13.52         10.98         1.44 o
   5   1  -7          7.04          6.98         0.81 o
  -5   1   5         74.94         66.71         2.67 o
  -5  -1   4         65.04         78.86         1.54 o
  -5   1   2          0.03          2.38         0.54 o
  -5   1   1        291.72        323.00         1.58 o
  -5  -1  -1         12.80          9.05         0.55 o
  -5  -1  -2         21.41         19.37         0.73 o
   5  -1   4         85.94         67.05         1.67 o
   5   1   7         38.62         54.84         0.95 o
   5   1  10         29.16         24.98         0.84 o
   5  -1  12          0.06          0.77         0.64 o
  -5   2  10          1.91          2.32         1.33 o
  -5   2   7         20.95         20.17         1.08 o
  -5   2   5        126.68        130.31         3.55 o
  -5   2   4        451.89        442.76         2.22 o
  -5   2   2        270.74        259.62         1.56 o
  -5   2   1        333.84        338.25         1.60 o
  -5   2  -1         48.80         54.69         0.81 o
   5   2   2         64.65         57.65         0.99 o
   5   2   4         36.41         30.10         0.99 o
   5   2   7         16.58         24.84         0.93 o
   5   2  10          6.78          5.94         0.80 o
   5   2  12         15.22         13.65         0.98 o
  -5   3  10          2.76          4.73         1.41 o
  -5   3   7         28.49         29.38         1.35 o
  -5   3   5          1.51          2.26         0.72 o
  -5   3   4         81.06         76.00         1.03 o
  -5   3   2        181.58        201.91         1.37 o
   5   3  -1          3.24          2.22         0.35 o
   5   3   1        252.34        231.67         1.81 o
   5   3   2         34.33         36.79         1.06 o
   5   3   4         68.71         67.58         1.42 o
  -5   3  -5          0.00          1.53         1.19 o
   5   3   7         23.02         23.44         0.93 o
   5   3  10         18.89         18.01         0.87 o
  -5   4  13         15.57         17.92         1.17 o
  -5   4  10         21.40         18.79         1.62 o
  -5   4   7          8.20         13.11         0.60 o
  -5   4   5         90.34         97.05         2.78 o
  -5   4   4          0.04          0.91         0.70 o
  -5   4   2         10.04         10.03         1.02 o
  -5   4   1         34.45         31.10         0.96 o
   5   4   1         35.92         38.86         0.94 o
   5   4   2         77.56         61.84         1.52 o
   5   4   4         79.86         90.68         1.04 o
   5   4   7         30.93         22.05         0.90 o
  -5   4 -10         11.70          9.71         0.68 o
  -5   5  12         27.93         25.69         1.29 o
  -5   5  10          5.20          5.98         0.95 o
   5   5  -7         47.96         41.39         0.94 o
   5   5  -4          0.33          1.07         0.44 o
  -5   5   2         26.01         24.23         1.41 o
  -5   5   1         57.29         62.40         1.89 o
   5   5   1         42.09         45.93         0.72 o
   5   5   2         40.42         45.60         1.05 o
   5   5   4         14.78         17.19         0.72 o
   5   5   7         37.50         36.15         1.04 o
   5   5   9         42.96         40.34         0.98 o
  -5   5 -10          2.67          2.44         0.48 o
  -5   6  10         29.01         27.42         1.47 o
   5   6  -7          2.16          2.21         0.65 o
   5   6  -4          6.99          9.85         0.62 o
   5   6  -2         25.64         27.61         0.71 o
   5   6  -1          4.54          5.02         0.66 o
   5   6   1         20.30         19.84         0.66 o
   5   6   2          2.95          1.60         0.81 o
   5   6   4          2.24          1.02         0.73 o
   5   6   7          0.88          1.21         0.58 o
  -5   6  -9         12.91         11.73         0.87 o
  -5   7  10          4.61          4.90         0.86 o
  -5   7   7          7.30          4.79         1.27 o
  -5   7   4          8.55          8.75         1.02 o
  -5   7   2        134.84        130.21         1.30 o
   5   7  -1         12.60         12.20         0.62 o
   5   7   1          0.47          0.21         0.58 o
   5   7   2         24.27         23.52         1.08 o
   5   7   4          1.18          0.57         0.65 o
   5   7   5          4.34          6.08         1.18 o
   5   7   7          7.22          7.75         0.54 o
  -5   8   7          0.29         -0.08         0.91 o
  -5   8   5          5.18          6.06         1.10 o
  -5   8   4          9.57         16.85         0.92 o
  -5   8   2          2.61          7.29         0.72 o
   5   8  -1          3.02          4.69         0.68 o
   5   8   1          1.89          2.44         0.64 o
   5   8   2          0.04         -0.61         0.61 o
   5   8   4         25.91         26.86         0.69 o
   5   8   5          1.10          0.10         0.56 o
   5   9  -2         32.60         44.94         1.22 o
   5   9  -1         17.58         26.19         1.11 o
   5   9   1          0.21          3.12         0.60 o
   6   0  -4        160.38        194.50         2.33 o
   6   0  -2       4245.02       4295.86        12.46 o
  -6   0  -2        297.46        267.88         2.73 o
   6   0   4        653.32        541.48         5.09 o
   6   0  10          3.63          3.52         0.96 o
   6   1  -7         65.20         51.51         1.25 o
  -6  -1   5          0.81          1.66         0.75 o
  -6   1   4        178.92        169.11         1.88 o
   6  -1  -2         11.96         22.24         0.87 o
  -6   1   1        145.53        163.22         1.63 o
  -6  -1  -1         75.89         73.88         1.23 o
  -6  -1  -2          9.87          9.74         0.77 o
   6  -1   4         20.35         14.37         1.04 o
   6   1   7          8.94          9.31         0.69 o
   6  -1   9          4.63          3.15         0.92 o
   6   1  10          8.03          6.37         0.58 o
  -6   2  10         69.39         69.25         1.55 o
  -6   2   7         93.29         92.07         1.85 o
  -6   2   5         21.75         20.17         1.16 o
  -6   2   4         18.77         15.82         0.67 o
  -6   2   2          8.96         14.76         0.70 o
  -6   2   1        198.18        183.30         1.66 o
  -6   2  -1        324.23        295.15         2.36 o
   6   2   2        117.20        113.78         1.43 o
   6   2   4         58.97         48.79         1.63 o
   6   2   5         84.61        107.28         2.43 o
   6   2   7         36.36         35.51         0.98 o
   6   2  10         34.97         33.39         0.80 o
  -6   3  10         14.54         15.08         1.63 o
  -6   3   7        171.93        173.39         2.06 o
  -6   3   5        135.86        138.95         2.77 o
  -6   3   4         25.41         30.95         0.81 o
  -6   3   2          1.17          1.82         0.55 o
  -6   3   1         27.60         27.52         0.72 o
   6   3   1        127.79        113.36         1.42 o
   6   3   2          1.86          2.24         0.64 o
   6  -3   4          0.25          1.38         0.66 o
   6   3   7        163.32        148.48         1.80 o
  -6   3  -9          0.14          1.24         1.24 o
   6   3  10         11.15         12.45         0.64 o
  -6   4  13          1.57          3.62         0.96 o
  -6   4  10         26.40         25.08         1.20 o
  -6   4   7          8.28         11.21         0.79 o
  -6   4   5          0.65          1.99         1.57 o
  -6   4   4          0.03          0.10         0.84 o
  -6   4   2         25.52         23.06         1.18 o
  -6   4   1         54.40         56.64         1.55 o
  -6   4  -1         78.34         70.66         1.55 o
   6   4   2        141.22        107.91         1.64 o
   6   4   4         28.67         29.16         1.02 o
   6   4   7          3.33          1.43         0.83 o
  -6   4  -9          0.61          1.04         0.72 o
  -6   4 -10         21.55         24.53         0.72 o
  -6   5  12          5.08          5.50         1.01 o
  -6   5  10          0.36          0.63         0.87 o
   6   5  -7         62.49         62.70         0.94 o
  -6   5   5         16.24         21.40         1.46 o
   6   5  -4          9.26         10.13         0.50 o
   6   5  -2         15.24         17.11         0.76 o
   6   5  -1         39.20         48.76         0.77 o
   6   5   1          2.02          2.93         0.52 o
   6   5   2          4.90          8.11         0.70 o
   6   5   4          0.02         -0.10         0.55 o
   6   5   5          2.71          1.52         1.22 o
   6   5   7          4.88          5.35         0.64 o
  -6   5  -9          4.45          4.87         0.58 o
  -6   6  10          1.66          1.42         1.05 o
  -6   6   7          5.74          4.59         0.79 o
  -6   6   5          1.97          0.79         1.26 o
   6   6  -4         37.61         38.07         0.79 o
   6   6  -2         47.56         37.82         1.00 o
   6   6  -1         19.67         18.83         0.69 o
   6   6   1         61.40         59.78         1.03 o
   6   6   2         96.21         81.91         1.59 o
   6   6   4         38.86         48.37         0.96 o
   6   6   5          6.43          5.93         1.22 o
   6   6   7          0.07          0.34         0.46 o
   6   7  -7          8.06          9.05         0.75 o
  -6   7   5          6.79          5.67         1.27 o
  -6   7   4          2.43          4.62         0.70 o
  -6   7   2          4.61          4.45         0.72 o
   6   7  -1         32.62         29.95         0.83 o
   6   7   1          0.20          0.50         0.54 o
   6   7   2         20.69         16.60         0.81 o
   6   7   4         15.63         16.28         0.76 o
   6   7   5          3.78          4.84         1.00 o
  -6   7  -6          6.54          4.28         0.83 o
   6   8  -7          0.76         -0.87         1.02 o
  -6   8   5          0.93          0.84         0.98 o
   6   8  -4          0.29          4.23         0.65 o
   6   8  -2          1.27          4.56         0.66 o
  -6   8   1         48.28         52.95         0.94 o
  -6   8  -1         44.94         42.00         0.85 o
   6   8   2          0.01         -0.02         0.55 o
   6   8   4          0.83         -0.44         0.44 o
  -7   0  10          4.10          8.99         1.45 o
   7   0  -4        129.53        217.53         3.15 o
   7   0  -2        340.73        334.57         3.89 o
   7   0   2          0.29          0.17         0.67 o
   7   0   4         24.33         20.10         2.11 o
   7   0  10         11.47         10.56         0.90 o
  -7  -1  13         13.87         16.02         1.26 o
  -7  -1  10         86.00         73.29         1.63 o
  -7  -1   7        689.17        685.96         3.77 o
   7  -1  -4         23.35         21.68         1.04 o
   7  -1  -2        744.12        735.19         3.95 o
  -7   1   1        540.08        509.75         3.02 o
  -7  -1  -1          7.93         12.11         0.85 o
  -7  -1  -2         22.12         18.03         0.95 o
   7  -1   4         37.37         33.89         1.42 o
  -7   1  -5         35.11         34.59         1.66 o
   7   1   7         48.34         51.32         1.05 o
   7  -1   9         31.98         34.25         1.11 o
   7  -1  10          1.73          3.51         0.68 o
  -7   2  10         33.66         32.62         1.29 o
  -7  -2   7          0.58          1.37         0.81 o
  -7  -2   5          0.44          2.02         1.58 o
  -7   2   4        230.93        257.49         2.71 o
  -7   2   2        152.06        138.29         1.61 o
  -7   2   1         81.34         73.81         1.35 o
  -7   2  -1          5.39          3.32         0.69 o
   7   2   2          0.98          0.84         0.60 o
   7   2   4         63.83         66.72         1.03 o
   7   2   7         55.19         48.40         1.06 o
   7   2   9          0.53          0.83         0.71 o
   7   2  10         29.44         28.33         0.77 o
  -7   3  10        174.36        184.02         2.30 o
  -7   3   7         12.83         16.08         0.69 o
  -7   3   4        240.25        229.39         2.21 o
  -7   3   2        200.01        213.09         1.89 o
  -7   3   1        517.60        494.88         2.81 o
   7   3   1        267.98        232.45         2.45 o
   7   3   2          0.81          1.96         0.74 o
   7   3   4         17.46         17.24         0.78 o
   7   3   7        197.68        186.28         1.41 o
   7  -3   9          0.85          0.50         0.68 o
  -7   3 -10          0.81          1.10         0.65 o
  -7   4  13         16.96         13.12         0.72 o
  -7   4  10         41.61         44.30         1.37 o
  -7   4   7          0.19          0.45         0.72 o
  -7   4   4          1.87          3.69         0.79 o
  -7   4   2          1.95          3.32         0.86 o
  -7   4   1         62.42         59.18         1.47 o
  -7   4  -1         92.16         84.28         1.04 o
  -7   4  -2        135.18        130.95         1.53 o
  -7   4  -4         15.28          9.99         0.76 o
  -7   4  -5        191.83        156.10         2.86 o
  -7   4  -7          4.99          4.94         0.77 o
  -7   4  -9          0.83          0.82         0.47 o
  -7   5  12         11.95         11.71         1.00 o
  -7   5  10          0.21          0.76         0.81 o
   7   5  -7         12.43         10.53         0.64 o
   7   5  -4         36.97         37.13         0.67 o
   7   5  -2         66.35         74.49         1.15 o
   7   5  -1         44.35         38.32         0.71 o
   7   5   1          0.05          1.35         0.53 o
   7   5   2          0.00          0.67         0.57 o
   7   5   4          9.52          7.22         0.62 o
  -7   5  -5         13.55          9.01         1.33 o
  -7   5  -7          9.28         11.17         0.65 o
  -7   6  10          8.60          7.19         1.06 o
   7   6  -7         30.25         31.22         0.85 o
   7   6  -4          0.24          0.11         0.64 o
   7   6  -2         53.10         49.94         1.08 o
   7   6  -1          0.60          1.07         0.53 o
   7   6   1         60.10         58.59         0.91 o
   7   6   2         11.74         10.71         0.71 o
   7   6   4          0.02          0.25         0.57 o
   7   6   5          0.07         -0.13         0.91 o
  -7   6  -7          1.99          1.40         0.51 o
   7   7  -7          2.29          2.19         0.63 o
   7   7  -4         50.71         48.55         1.03 o
  -7   7   2         74.01         62.78         1.10 o
   7   7  -1         36.36         37.73         0.76 o
   7   7   1         23.66         21.81         0.65 o
   7   7   2          3.84          4.98         0.59 o
   7   7   4          0.52         -0.24         0.49 o
   7   7   5         14.48         11.68         0.52 o
   7   8  -7          6.44          4.55         0.95 o
   7   8  -4          0.00          5.13         0.63 o
  -7   8   2         11.54         12.93         0.81 o
  -7   8   1          1.50          3.05         0.63 o
  -7   8  -1         21.34         21.09         0.65 o
  -7   8  -2          5.98          6.46         0.51 o
   8   0 -10         14.94         12.39         1.11 o
   8   0  -4       1203.21       1271.91         8.08 o
  -8   0   2          1.46          5.55         1.80 o
  -8   0  -2          0.19          0.42         1.50 o
   8   0   4          2.86          3.38         1.49 o
   8   0  10         53.52         63.07         1.56 o
  -8  -1  13         64.00         74.25         1.80 o
  -8  -1  10          0.76          1.69         0.84 o
  -8  -1   7        219.04        209.75         2.49 o
   8  -1  -5         56.96         54.59         2.08 o
   8  -1  -4        102.71        103.85         2.18 o
  -8   1   2        391.12        350.54         2.69 o
  -8  -1   1        593.13        541.37         3.40 o
   8  -1   1          4.23          4.26         0.75 o
   8  -1   2         10.02          8.81         0.77 o
   8   1   4         72.20         83.78         1.04 o
  -8   1  -5          7.89          7.86         1.33 o
   8   1   7         92.80         80.61         1.05 o
   8   1   9         15.72         14.71         0.99 o
   8   1  10          2.57          3.23         0.66 o
  -8  -2  10         65.09         65.61         0.89 o
  -8   2   7          3.66          3.10         0.55 o
  -8  -2   5         38.83         42.49         2.69 o
  -8   2   4         32.15         30.44         1.25 o
  -8   2   2        102.23         91.69         1.44 o
  -8  -2   1        475.19        439.15         3.28 o
   8   2   1        172.24        146.57         1.67 o
   8   2   2         65.51         41.01         1.38 o
   8   2   4         30.04         30.61         0.90 o
  -8   2  -5        161.51        138.20         2.89 o
   8   2   7         11.88         14.19         0.72 o
  -8   2  -9          4.31          2.01         0.77 o
   8  -2  10          1.01          0.72         0.88 o
  -8   3  13         13.55         11.33         1.16 o
  -8  -3  10          1.17          3.03         0.60 o
  -8   3   7         48.94         54.27         0.95 o
   8   3  -5          0.05          2.77         1.88 o
  -8   3   4          0.01          0.48         0.73 o
  -8   3   2         23.86         19.25         0.80 o
   8   3  -1          8.70          6.13         0.69 o
   8   3   1          0.02          2.25         0.56 o
  -8   3  -2          9.06         11.00         0.69 o
  -8   3  -4          2.57          1.78         0.68 o
   8   3   5         15.40         14.56         1.07 o
   8  -3   7          1.76          0.90         0.68 o
  -8   3  -9         17.28         16.99         0.64 o
  -8   4  13         18.53         20.47         0.99 o
  -8   4  12          0.62          1.09         0.98 o
  -8   4  10         49.99         48.62         1.09 o
  -8   4   7          0.58          0.77         0.73 o
  -8   4   4         82.40         73.41         1.04 o
  -8   4   2        218.22        239.83         1.93 o
  -8   4   1         41.00         45.17         0.90 o
  -8   4  -1        342.97        337.62         2.01 o
  -8   4  -2          0.04          2.48         0.71 o
  -8   4  -4         47.80         42.37         0.98 o
  -8   4  -5         64.34         62.26         1.95 o
  -8   4  -7         18.15         16.38         0.69 o
   8   5 -10         30.37         27.57         0.73 o
  -8   5   7          3.98          3.95         0.76 o
   8   5  -4         24.58         26.86         0.63 o
  -8   5   2         77.13         73.97         1.24 o
  -8   5   1        194.51        171.72         1.38 o
  -8   5  -1          7.79          7.78         0.64 o
  -8   5  -2          8.14          8.89         0.66 o
  -8   5  -4          8.62          8.76         0.63 o
  -8   5  -5          5.35          4.13         1.17 o
  -8   5  -7          4.66          4.98         0.57 o
   8   6 -10          4.35          3.76         0.58 o
   8   6  -7         33.58         29.77         0.94 o
   8   6  -4        101.48         97.81         1.19 o
   8   6  -2        127.22        119.68         1.15 o
   8   6  -1         25.42         25.53         0.66 o
   8   6   1         13.93         12.86         0.58 o
  -8   6  -2          0.82          1.44         0.75 o
   8   6   4         37.53         34.33         0.68 o
  -8   6  -5          6.80          3.93         1.02 o
   8   7  -7          0.40          0.69         0.55 o
   8   7  -4          0.31          2.10         0.58 o
   8   7  -2         32.97         28.61         0.78 o
   8   7  -1         34.40         28.79         0.66 o
   8   7   1          0.70          0.77         0.49 o
   8   7   2         20.18         25.05         0.58 o
  -8   7  -4         14.73         14.82         0.76 o
   8   8  -4          7.68          6.81         0.55 o
  -8   8   2         14.99         17.38         0.64 o
  -8   8   1          0.01          2.22         0.63 o
  -8   8  -1         32.35         34.16         1.14 o
  -9   0  10         52.88         41.48         1.33 o
  -9   0   4        267.52        234.71         5.98 o
   9   0  -2          3.72          2.08         0.93 o
   9   0   2        295.38        334.74         3.90 o
   9   0   4         52.35         54.40         2.21 o
  -9   1  13          3.50          3.90         0.61 o
  -9  -1  10          4.93          4.17         0.70 o
  -9   1   7         79.11         80.52         0.97 o
  -9   1   5          9.95          5.81         1.41 o
   9  -1  -4         33.52         31.91         1.47 o
  -9   1   2          8.75          5.38         1.06 o
  -9   1   1         15.83         13.08         0.82 o
   9  -1   1          2.99          1.92         0.81 o
  -9   1  -2         13.92         16.79         0.76 o
   9   1   4         62.22         68.47         1.10 o
  -9   1  -5         22.26         16.20         1.14 o
   9   1   7         79.37         78.38         1.08 o
   9   1   9         79.80         84.33         1.24 o
  -9   2  13         15.31         18.69         0.80 o
  -9  -2  10          0.18          2.95         0.54 o
  -9  -2   7         26.31         29.70         0.83 o
   9  -2  -5         37.31         31.76         1.84 o
  -9   2   4          3.14          3.65         0.77 o
  -9   2   2        150.43        129.06         2.20 o
  -9  -2   1        104.72         92.03         1.75 o
  -9   2  -1        109.85        110.18         1.61 o
  -9   2  -2        618.46        666.91         3.10 o
  -9   2  -4          0.83          0.24         0.71 o
   9   2   5          5.32          4.34         1.03 o
  -9   2  -7         23.80         18.80         0.88 o
   9  -2   9          0.55          0.34         0.95 o
  -9   3  13          0.07          0.33         0.64 o
  -9  -3  10        248.88        240.17         1.53 o
  -9   3   7         57.28         50.24         0.98 o
  -9   3   4         23.12         29.92         0.64 o
  -9   3   2          5.91          4.57         0.61 o
  -9   3   1        488.78        522.86         2.08 o
  -9   3  -1        838.83        837.18         2.69 o
  -9   3  -2          0.10          0.85         0.71 o
   9   3   4          1.58          3.10         0.76 o
   9  -3   5        105.47        117.27         2.65 o
   9   3   7          8.33          7.14         0.64 o
  -9   4  10         68.89         66.51         1.14 o
  -9   4   7         55.65         47.38         1.12 o
  -9   4   4         85.29         77.09         1.01 o
  -9   4   2         73.21         72.92         1.27 o
  -9   4   1        179.84        180.80         1.58 o
  -9   4  -1        538.88        540.16         2.56 o
  -9   4  -2         12.85         10.86         0.77 o
  -9   4  -4          9.03          7.21         0.68 o
  -9   4  -5          2.46          3.49         0.83 o
  -9   4  -7          6.62          5.28         0.63 o
   9   5 -10         48.37         46.03         0.80 o
  -9  -5   7         75.24         70.02         1.07 o
   9   5  -4          5.50          4.62         0.60 o
  -9   5   2         26.37         26.49         0.98 o
  -9   5   1         72.43         65.28         0.98 o
  -9   5  -1         93.79         92.08         1.09 o
  -9   5  -2          0.18          0.13         0.58 o
  -9   5  -4          0.99          1.27         0.53 o
  -9   5  -5          1.92          1.97         0.64 o
  -9   5  -7          2.20          3.53         0.58 o
   9   6 -10        156.09        148.03         1.44 o
   9   6  -7         69.72         69.47         1.45 o
   9   6  -4         65.15         52.14         1.10 o
   9   6  -2         45.89         43.11         0.92 o
   9   6  -1          3.03          2.80         0.66 o
  -9   6  -1          6.24          5.66         0.64 o
  -9   6  -2         57.21         56.98         0.83 o
   9   6   4          0.00         -0.06         0.43 o
  -9   6  -5         42.47         41.96         0.73 o
   9   7  -7         94.93         91.03         1.23 o
   9   7  -4          2.38          2.77         0.77 o
   9   7  -2         31.88         31.91         0.87 o
   9   7  -1         44.15         42.74         0.95 o
   9   7   1          8.61          9.47         0.67 o
   9   7   2         24.12         27.64         0.73 o
  -9   8   2          1.41          2.19         0.85 o
  -9   8   1          2.15          2.19         0.85 o
 -10   0  10          1.96          4.99         0.92 o
 -10   0   4         30.45         22.62         2.35 o
 -10   0   2        119.24        127.63         2.50 o
  10   0   2       1065.97       1185.01         7.38 o
  10   0   4         34.87         41.54         2.05 o
 -10   1  13          0.03          0.13         0.53 o
 -10  -1  10        203.54        195.06         1.60 o
 -10   1   7          7.28          6.00         0.61 o
  10  -1  -4          0.45          1.31         0.56 o
 -10   1   2          0.90          3.49         0.77 o
 -10   1   1        108.90        120.24         1.18 o
 -10   1  -1        281.15        328.65         2.27 o
 -10   1  -2        323.52        352.13         2.43 o
 -10   1  -4         69.72         77.45         1.37 o
 -10   1  -5         12.98         11.69         0.89 o
  10  -1   7          2.43          1.76         0.88 o
 -10   2  13          3.79          2.19         0.43 o
 -10  -2  10          4.82          4.51         0.52 o
 -10  -2   7        292.69        268.79         2.13 o
 -10   2   5         11.34         13.87         1.33 o
 -10   2   4          4.71          4.36         0.49 o
 -10  -2   2         24.90         32.09         0.74 o
 -10   2   1        217.16        218.24         1.44 o
 -10   2  -1         89.86         95.58         1.22 o
 -10   2  -2         67.05         69.80         1.31 o
 -10   2  -4         80.13         78.45         1.35 o
 -10   2  -5          0.47          0.61         0.77 o
 -10   2  -7         49.76         40.14         0.90 o
 -10   3  13          1.80          1.67         0.56 o
 -10  -3  10         21.53         19.99         0.66 o
 -10   3   7        177.16        145.24         1.44 o
 -10   3   5        137.11        130.91         2.59 o
 -10   3   4          0.69          0.76         0.52 o
 -10   3   2         25.26         23.11         0.76 o
 -10   3   1        493.47        496.93         2.14 o
 -10   3  -1         49.60         50.29         1.04 o
 -10   3  -2         37.83         37.02         0.95 o
 -10   3  -4         16.43         16.10         0.89 o
 -10   3  -5         31.13         27.73         0.80 o
 -10   3  -7         14.70         13.55         0.55 o
 -10  -4  10          1.15          1.66         0.65 o
 -10   4   7         56.93         54.01         1.16 o
 -10   4   5         22.24         23.16         1.62 o
 -10   4   4          1.33          2.23         0.66 o
 -10   4   2         18.62         14.61         0.79 o
 -10   4   1        102.74        107.60         1.29 o
 -10   4  -1         97.13         91.91         1.23 o
 -10   4  -2          3.90          4.41         0.70 o
 -10   4  -4          1.26          0.65         0.58 o
  10   4   5          3.27          4.49         0.71 o
 -10   4  -7          0.02         -0.50         0.79 o
  10   5 -10          0.50         -0.09         0.59 o
 -10  -5   7        216.79        195.37         1.53 o
 -10   5   5         36.96         33.24         1.66 o
  10   5  -4          2.31          1.42         0.55 o
 -10   5   2          7.17          6.82         0.73 o
 -10   5   1          7.21          5.45         0.72 o
 -10   5  -1          8.83          8.24         0.64 o
 -10   5  -2         50.89         45.22         0.82 o
 -10   5  -4          8.56          5.52         0.50 o
 -10   5  -5         47.72         43.07         0.77 o
 -10   5  -6          5.74          6.94         0.84 o
  10   6  -7         23.30         20.92         1.00 o
 -10   6   5         32.80         27.47         1.52 o
  10   6  -4          0.19          0.24         0.55 o
  10   6  -2         12.35         11.42         0.62 o
  10   6  -1          2.07          1.62         0.54 o
  10   6   1          2.70          2.23         0.59 o
  10   6   2          6.19          9.29         0.60 o
 -10   6  -4         59.29         61.62         0.96 o
  10   7  -7         53.70         49.69         1.29 o
 -10   7   5          1.22          0.58         0.91 o
  10   7  -4          2.93          3.25         0.69 o
  10   7  -2         35.05         34.39         1.01 o
  10   7  -1          1.95          1.02         0.58 o
  10   7   1          0.09         -0.12         0.50 o
 -10   7  -2          0.52          1.26         0.72 o
 -11   0  10        389.71        327.02         3.98 o
 -11   0   4        107.32         97.58         2.39 o
 -11   0   2          6.96         13.19         1.50 o
  11   0   2        231.46        247.36         3.64 o
  11   0   4          8.24          9.60         1.52 o
 -11   1  13          1.11          0.90         0.61 o
 -11  -1  10          9.36          9.46         0.67 o
 -11   1   7         29.50         29.94         0.76 o
 -11  -1   5         31.36         30.44         1.21 o
 -11  -1   4          1.20          0.43         0.65 o
 -11  -1   2          4.97         10.57         0.83 o
 -11   1   1         12.83         17.49         0.79 o
 -11   1  -1        208.77        220.91         1.54 o
 -11   1  -2        196.95        201.42         1.91 o
 -11   1  -4          1.33          1.50         0.74 o
 -11   1  -5         24.34         25.94         0.90 o
 -11  -1  -7         54.22         51.06         0.75 o
 -11   2  13          0.19          0.75         0.54 o
 -11  -2  10         62.23         45.70         0.72 o
 -11  -2   7        147.44        115.03         1.31 o
 -11  -2   5          0.27          1.25         0.70 o
 -11  -2   4        197.14        193.57         1.41 o
 -11  -2   2         25.11         29.94         0.87 o
 -11   2   1          0.05          0.24         0.63 o
 -11   2  -1        389.84        381.96         2.21 o
 -11   2  -2         14.63         13.85         0.79 o
 -11   2  -4          8.66          9.35         0.69 o
 -11   2  -5          5.64          3.94         0.60 o
  11   2   7          0.73          0.69         0.51 o
 -11   3  12          1.37          1.52         0.80 o
 -11  -3  10         19.34         18.45         0.60 o
 -11   3   7         23.61         24.14         0.94 o
 -11   3   5          9.33          7.89         1.30 o
 -11   3   4         30.70         29.58         0.70 o
 -11   3   2         58.31         62.95         1.06 o
 -11   3   1        214.59        221.38         1.50 o
 -11   3  -1         66.13         68.06         1.10 o
 -11   3  -2         38.24         37.65         0.90 o
 -11   3  -4         26.15         24.32         0.74 o
  11   3   5          1.48          1.83         0.53 o
  11  -3   6         24.76         27.75         1.14 o
 -11  -4  10          1.47          1.68         0.59 o
 -11   4   7          1.59          1.85         0.91 o
 -11   4   5        229.25        208.13         3.23 o
 -11   4   4         19.04         17.55         0.78 o
 -11   4   2         15.72         18.14         0.82 o
 -11   4   1        203.87        204.06         1.63 o
 -11   4  -1         53.94         54.22         0.97 o
 -11   4  -2         48.65         44.42         0.88 o
 -11   4  -4         12.12         13.75         0.65 o
 -11   4  -5          5.39          5.90         0.51 o
 -11   4  -6         23.44         24.30         1.00 o
  11   5 -10          6.09          5.04         0.56 o
 -11  -5   7         35.04         28.45         0.89 o
 -11   5   5         40.87         34.35         1.62 o
  11   5  -4         16.60         15.58         0.63 o
 -11   5   2         10.62          8.89         0.70 o
 -11   5   1        110.52        108.87         1.25 o
 -11   5  -1          0.48          0.50         0.55 o
 -11   5  -2          6.21          5.97         0.54 o
 -11   5  -4        109.88        119.47         0.93 o
  11   6  -8         67.74         78.47         1.50 o
  11   6  -7         35.23         33.81         0.78 o
 -11   6   5          7.27          6.82         1.11 o
  11   6  -4          3.81          3.61         0.54 o
  11   6  -2          7.16          7.64         0.54 o
  11   6  -1          0.23          0.68         0.49 o
  11   6   1          0.94          1.06         0.44 o
  11   6   2          4.49          5.02         0.48 o
  11   7  -5          1.95          3.02         0.79 o
  11   7  -4          0.07         -0.21         0.55 o
  11   7  -2         18.73         22.11         0.76 o
  11   7  -1          0.04          0.00         0.56 o
 -12   0  12          5.02          5.23         1.06 o
 -12   0  10         11.60          7.45         1.26 o
 -12   0   4         12.96          7.25         1.29 o
 -12   0   2         18.37         13.25         1.48 o
 -12   0  -2         26.94         33.84         1.26 o
 -12   0  -4         25.15         20.94         1.06 o
 -12   0  -6         24.94         26.60         1.22 o
 -12   1  12          0.69          0.87         0.61 o
 -12  -1  10         21.02         15.13         0.78 o
 -12   1   7        106.24         98.84         1.23 o
 -12  -1   5          2.43          4.69         0.76 o
 -12  -1   4          2.88          4.14         0.74 o
 -12  -1   2         20.07         14.17         0.92 o
 -12  -1   1         24.27         23.86         1.00 o
 -12   1  -1         59.45         58.16         1.03 o
 -12   1  -2         24.87         24.43         0.72 o
  12   1   4          0.01          0.19         0.50 o
  12   1   5          1.25          0.45         0.54 o
 -12  -1  -6          0.89          0.39         0.60 o
 -12   2  12          3.00          2.97         0.62 o
 -12  -2  10          5.27          7.18         0.48 o
 -12  -2   7          0.44          0.81         0.60 o
 -12  -2   5         12.00          8.59         0.82 o
 -12  -2   4         48.08         44.18         0.95 o
 -12  -2   2         30.73         35.01         0.91 o
 -12  -2   1        108.53        110.05         1.49 o
 -12   2  -1        368.92        357.03         2.08 o
 -12   2  -2         44.98         43.14         0.91 o
  12   2   4          4.95          6.82         0.53 o
  12   2   5          0.35          0.14         0.41 o
 -12   2  -6          0.01         -0.21         0.75 o
 -12  -3  10          7.87          7.25         0.56 o
 -12  -3   7        261.54        218.21         1.65 o
 -12   3   5         39.53         35.02         1.00 o
 -12   3   4          0.01          0.49         0.64 o
 -12   3   2          7.41          8.07         0.85 o
 -12   3   1          0.09          0.88         0.76 o
 -12   3  -1         18.05         19.03         0.75 o
  12   3   2          2.95          3.04         0.61 o
 -12   3  -4          2.89          3.09         0.61 o
 -12   3  -5          7.14          8.64         0.55 o
 -12   4  10         10.44         10.27         0.76 o
 -12  -4   7          0.65          0.59         0.85 o
 -12   4   5          0.20          0.85         0.84 o
  12   4  -4         49.27         48.55         0.91 o
 -12   4   2          2.26          2.49         0.58 o
 -12   4   1         57.02         57.22         0.99 o
 -12   4  -1        103.56        110.66         1.37 o
 -12   4  -2         43.45         38.12         0.82 o
 -12   4  -4         27.17         27.62         0.60 o
  12   5  -9         17.91         18.73         0.74 o
 -12  -5   7          2.46          2.17         0.61 o
  12   5  -5          4.48          4.66         0.58 o
  12   5  -4         12.75         12.07         0.58 o
  12   5  -2         22.63         22.32         0.65 o
 -12   5   1         10.84          9.24         0.63 o
 -12   5  -1         70.96         73.43         0.89 o
 -12   5  -2          5.73          5.43         0.63 o
  12   6  -7          8.88          7.86         0.62 o
 -12  -6   5          3.20          3.03         0.46 o
  12   6  -4          2.45          1.60         0.40 o
  12   6  -2          1.82          1.89         0.45 o
  12   6  -1          7.58          6.26         0.55 o
  12   6   1          3.18          5.43         0.61 o
 -13   0  12         37.48         29.36         1.13 o
 -13   0  10          8.05          1.64         1.13 o
 -13   0   4          1.37          3.06         1.30 o
 -13   0   2         44.77         53.64         1.99 o
 -13   0  -2          9.47          9.86         0.94 o
 -13   0  -4         19.81         19.47         0.89 o
 -13   1  12          0.31          0.64         0.56 o
 -13  -1  10          8.75          6.02         0.63 o
  13   1  -9         56.32         60.66         1.80 o
 -13  -1   7         87.95         77.84         1.08 o
 -13  -1   5        226.83        189.70         1.58 o
 -13  -1   4         41.80         29.80         0.98 o
 -13  -1   2          2.46          1.49         0.64 o
 -13  -1   1          3.57          2.26         0.76 o
 -13  -1  -1         15.76         11.43         0.80 o
 -13  -1  -2         19.76         17.93         0.71 o
 -13  -1  -4          4.22          4.42         0.52 o
 -13  -1  -5          6.79          7.66         0.52 o
 -13   2  10          4.24          5.15         0.50 o
 -13  -2   9          1.56          0.49         0.61 o
 -13  -2   7         15.70         12.57         0.69 o
 -13  -2   5          8.73          7.62         0.77 o
 -13  -2   4          2.91          4.27         0.66 o
 -13  -2   2         15.96         13.82         0.72 o
 -13  -2   1         22.85         22.70         0.92 o
  13   2   1          7.68          8.22         0.72 o
 -13  -2  -2         12.62         12.08         0.73 o
  13   2   4          0.24          0.47         0.48 o
 -13   3  10         10.96         10.56         0.56 o
 -13  -3   9          1.04          1.35         1.08 o
 -13  -3   7          7.94          6.01         0.70 o
 -13   3   5         17.33         17.97         0.81 o
 -13   3   4         83.17         77.65         1.53 o
 -13   3   2          3.10          3.42         0.64 o
 -13   3   1         21.48         22.13         0.86 o
 -13   3  -1         14.27         13.17         0.95 o
  13   3   2          0.98          0.92         0.74 o
  13   3   4          3.96          4.06         0.66 o
  13   4 -10          4.70          5.62         0.59 o
 -13  -4   9          7.04          7.68         0.48 o
 -13  -4   7         12.47          9.83         0.70 o
 -13   4   5          4.08          3.36         0.68 o
  13   4  -4         16.85         18.18         0.65 o
 -13   4   2          5.84          6.24         0.66 o
 -13   4   1          2.74          2.49         0.61 o
 -13   4  -1          7.69          7.29         0.68 o
 -13   4  -2          4.16          4.69         0.57 o
 -13  -5   7         32.04         32.14         0.62 o
 -13   5   5          8.09          8.29         0.79 o
  13   5  -4          3.93          3.21         0.50 o
  13   5  -2         32.75         30.50         0.59 o
  13   5  -1          4.54          6.22         0.50 o
  13   5   1          1.02          0.93         0.41 o
 -14   0  10          8.05          3.63         0.96 o
 -14   0   4         69.29         75.80         2.25 o
 -14   0   2          0.38          1.93         1.21 o
 -14   0  -2        123.07        117.01         1.47 o
 -14   1  10         15.22         16.78         0.53 o
 -14  -1   9          1.22          0.31         0.49 o
 -14  -1   7          0.00          0.30         0.66 o
 -14  -1   5         11.48          8.44         0.65 o
 -14  -1   4         18.83         23.31         0.75 o
 -14  -1   2          2.84          2.74         0.85 o
 -14  -1   1         20.90         18.85         0.82 o
  14   1   1          5.79          2.85         0.63 o
 -14  -1  -2          9.31         10.38         0.66 o
 -14   2  10          0.05          0.87         0.58 o
 -14  -2   9         13.02         10.04         0.51 o
 -14  -2   7         29.69         25.27         0.70 o
 -14  -2   5         25.60         24.77         0.74 o
 -14  -2   4         54.49         59.61         1.08 o
 -14  -2   2         11.53         11.80         0.64 o
 -14  -2   1          0.58          2.29         0.57 o
 -14  -2  -1         52.13         48.45         0.76 o
 -14  -2  -2          9.87          9.77         0.49 o
 -14  -3   9          1.44          1.78         0.42 o
 -14  -3   7          1.56          2.84         0.59 o
 -14   3   5          2.20          1.26         0.75 o
 -14   3   4          4.85          2.47         0.80 o
 -14   3   2          3.48          3.86         0.58 o
 -14   3   1         27.83         27.13         0.71 o
 -14   3  -1          1.45          2.01         0.48 o
 -14   3  -2          9.42         11.17         0.57 o
 -14  -4   8          0.00          0.84         0.85 o
 -14  -4   7          1.33          1.05         0.53 o
 -14  -4   5         19.41         22.63         0.76 o
  14   4  -4          4.97          6.20         1.10 o
  14   4  -2          9.52          8.28         0.60 o
 -14   4   1         30.62         29.64         0.92 o
 -14   4  -1          2.35          1.75         0.48 o
 -14  -5   5          0.81          0.80         0.56 o
 -14   5   4          1.46          1.37         0.57 o
  14   5  -2         10.07         12.39         0.91 o
 -15   0  10        223.04        219.52         2.17 o
 -15   0   4         38.21         38.51         1.63 o
 -15   0   2          7.87          9.64         1.23 o
 -15   0  -2         29.14         24.86         1.01 o
 -15  -1   9          5.22          6.08         0.65 o
 -15  -1   8         53.28         57.45         1.46 o
 -15  -1   7         31.86         21.63         0.71 o
 -15  -1   6          2.34          1.19         0.98 o
 -15  -1   5          5.54          2.43         0.76 o
 -15  -1   4          1.91          2.23         0.79 o
 -15  -1   2         17.04         17.13         0.90 o
 -15  -1   1          1.65          1.77         0.72 o
 -15   1  -1         13.85         14.00         0.59 o
 -15   1  -2          8.64          8.36         0.83 o
 -15   2   9          0.20          0.68         0.72 o
 -15  -2   8          0.24          0.69         0.88 o
 -15  -2   7         23.54         17.86         0.53 o
 -15  -2   5          5.43          3.44         0.50 o
 -15  -2   4          5.41          4.27         0.50 o
 -15  -2   2         18.82         19.92         0.52 o
 -15  -2   1         12.13         11.61         0.51 o
 -15   2  -1         24.54         23.85         1.03 o
 -15  -3   8          7.80          6.40         0.57 o
 -15  -3   7         18.21         24.33         0.64 o
 -15  -3   6         18.37         16.01         1.11 o
 -15  -3   5          3.61          3.12         0.45 o
 -15  -3   4         27.54         25.09         0.68 o
 -15   3   2         13.76         13.15         0.57 o
 -15   3   1         54.31         56.42         0.95 o
 -15  -4   5         22.54         21.29         0.71 o
 -15  -4   4          0.89          1.08         0.45 o
 -16   0   6          7.74          3.98         0.92 o
 -16   0   4         18.30         11.27         1.02 o
 -16   0   2          7.51          9.29         0.97 o
 -16   1   7          5.66          3.87         0.80 o
 -16  -1   6          2.69          2.16         0.56 o
 -16  -1   5         35.59         34.85         0.87 o
 -16  -1   4         16.23         17.70         0.77 o
 -16  -1   2         23.44         24.46         0.77 o
 -16   1   1          0.07          1.48         0.79 o
 -16   2   5          1.13          1.12         0.74 o
 -16   2   4          0.55          1.49         0.77 o
                                                
